# Supplementary material for: Acute exposure to ultraviolet radiation targets proteins involved in collagen fibrillogenesis
Source: Front Physiol. 2024 Mar 15;15:1352161. doi: 10.3389/fphys.2024.1352161 (PMC10978599; doi:10.3389/fphys.2024.1352161)
Supplement: Supplementary file 1 [file Table2.XLSX]

## Sheet: tissue Fn
Protein Name	Uniprot AC	Domain_Start 2	Domain_Finish 2	Domain_Length 2	50mJ/cm2_1	50mJ/cm2_2	50mJ/cm2_3	0mJ/cm2_1	0mJ/cm2_2	0mJ/cm2_3	Diff control vs 50mj 2	p: control vs 50mj 2
Fibronectin	FINC_HUMAN	0	50	50	28	31	36	32	34	24	0.04	1
Fibronectin	FINC_HUMAN	50	100	50	98	121	131	138	135	117	-0.26	1
Fibronectin	FINC_HUMAN	100	150	50	389	369	323	264	276	359	1.2	0.095
Fibronectin	FINC_HUMAN	150	200	50	44	124	185	259	211	179	-1.96	0
Fibronectin	FINC_HUMAN	200	250	50	75	26	22	44	40	29	0.06	1
Fibronectin	FINC_HUMAN	250	300	50	194	174	167	137	149	157	0.6	1
Fibronectin	FINC_HUMAN	300	350	50	9	15	18	22	27	14	-0.14	1
Fibronectin	FINC_HUMAN	350	400	50	61	138	179	226	242	154	-1.62	0
Fibronectin	FINC_HUMAN	400	450	50	90	143	163	187	223	147	-1.08	0.295
Fibronectin	FINC_HUMAN	450	500	50	183	278	294	298	329	294	-1.1	0.23
Fibronectin	FINC_HUMAN	500	550	50	104	36	52	45	56	56	0.24	1
Fibronectin	FINC_HUMAN	550	600	50	61	41	35	36	31	32	0.26	1
Fibronectin	FINC_HUMAN	600	650	50	1	4	7	3	5	6	-0.02	1
Fibronectin	FINC_HUMAN	650	700	50	52	65	100	100	90	89	-0.42	1
Fibronectin	FINC_HUMAN	700	750	50	0	0	0	0	0	0	0	1
Fibronectin	FINC_HUMAN	750	800	50	1	0	0	4	3	0	-0.04	1
Fibronectin	FINC_HUMAN	800	850	50	28	67	61	49	50	63	-0.04	1
Fibronectin	FINC_HUMAN	850	900	50	0	0	0	0	0	0	0	1
Fibronectin	FINC_HUMAN	900	950	50	126	142	152	163	147	147	-0.24	1
Fibronectin	FINC_HUMAN	950	1000	50	186	121	141	130	131	155	0.2	1
Fibronectin	FINC_HUMAN	1000	1050	50	96	88	71	65	67	83	0.26	1
Fibronectin	FINC_HUMAN	1050	1100	50	117	146	107	109	105	119	0.24	1
Fibronectin	FINC_HUMAN	1100	1150	50	89	46	40	40	39	54	0.28	1
Fibronectin	FINC_HUMAN	1150	1200	50	98	44	40	45	43	44	0.34	1
Fibronectin	FINC_HUMAN	1200	1250	50	81	32	28	29	29	32	0.34	1
Fibronectin	FINC_HUMAN	1250	1300	50	0	0	0	0	0	0	0	1
Fibronectin	FINC_HUMAN	1300	1350	50	0	0	0	0	0	0	0	1
Fibronectin	FINC_HUMAN	1350	1400	50	191	123	111	95	79	106	0.98	0.655
Fibronectin	FINC_HUMAN	1400	1450	50	55	33	5	62	49	8	-0.18	1
Fibronectin	FINC_HUMAN	1450	1500	50	139	76	38	83	80	66	0.16	1
Fibronectin	FINC_HUMAN	1500	1550	50	98	48	46	28	33	72	0.4	1
Fibronectin	FINC_HUMAN	1550	1600	50	74	70	55	87	85	58	-0.22	1
Fibronectin	FINC_HUMAN	1600	1650	50	240	288	274	276	295	266	-0.24	1
Fibronectin	FINC_HUMAN	1650	1700	50	266	294	285	244	256	265	0.54	1
Fibronectin	FINC_HUMAN	1700	1750	50	49	36	40	45	41	29	0.08	1
Fibronectin	FINC_HUMAN	1750	1800	50	25	16	20	28	25	14	-0.04	1
Fibronectin	FINC_HUMAN	1800	1850	50	6	9	5	7	10	6	-0.02	1
Fibronectin	FINC_HUMAN	1850	1900	50	16	36	54	51	50	53	-0.32	1
Fibronectin	FINC_HUMAN	1900	1950	50	244	384	373	332	365	380	-0.5	1
Fibronectin	FINC_HUMAN	1950	2000	50	223	181	156	139	145	160	0.78	1
Fibronectin	FINC_HUMAN	2000	2050	50	257	253	252	239	248	254	0.14	1
Fibronectin	FINC_HUMAN	2050	2100	50	50	35	30	27	31	26	0.2	1
Fibronectin	FINC_HUMAN	2100	2150	50	15	14	16	14	15	7	0.06	1
Fibronectin	FINC_HUMAN	2150	2200	50	34	18	16	13	15	10	0.2	1
Fibronectin	FINC_HUMAN	2200	2250	50	115	53	46	55	51	53	0.36	1
Fibronectin	FINC_HUMAN	2250	2300	50	117	54	49	59	55	55	0.34	1
Fibronectin	FINC_HUMAN	2300	2350	50	67	149	138	101	97	119	0.24	1
Fibronectin	FINC_HUMAN	2350	2400	50	55	72	84	88	85	82	-0.3	1
Fibronectin	FINC_HUMAN	2400	2450	50	87	97	106	118	121	99	-0.32	1
Fibronectin	FINC_HUMAN	2450	2477	27	0	4	7	5	6	5	-0.037037	1
Protein Name	Uniprot AC	Domain_Start 2	Domain_Finish 2	Domain_Length 2	500mJ/cm2_1	500mJ/cm2_2	500mJ/cm2_3	0mJ/cm2_1	0mJ/cm2_2	0mJ/cm2_3	Diff control vs 500mj 2	p: control vs 500mj 2
Fibronectin	FINC_HUMAN	0	50	50	32	39	35	32	34	24	0.1	1
Fibronectin	FINC_HUMAN	50	100	50	128	141	133	138	135	117	0.08	1
Fibronectin	FINC_HUMAN	100	150	50	292	310	315	264	276	359	0.12	1
Fibronectin	FINC_HUMAN	150	200	50	169	190	193	259	211	179	-0.64	0.165
Fibronectin	FINC_HUMAN	200	250	50	28	27	32	44	40	29	-0.18	1
Fibronectin	FINC_HUMAN	250	300	50	144	138	155	137	149	157	-0.04	1
Fibronectin	FINC_HUMAN	300	350	50	21	21	25	22	27	14	0.02	1
Fibronectin	FINC_HUMAN	350	400	50	217	250	201	226	242	154	0.32	1
Fibronectin	FINC_HUMAN	400	450	50	205	221	188	187	223	147	0.38	1
Fibronectin	FINC_HUMAN	450	500	50	352	297	334	298	329	294	0.42	1
Fibronectin	FINC_HUMAN	500	550	50	48	46	52	45	56	56	-0.06	1
Fibronectin	FINC_HUMAN	550	600	50	28	24	27	36	31	32	-0.14	1
Fibronectin	FINC_HUMAN	600	650	50	10	3	4	3	5	6	0.02	1
Fibronectin	FINC_HUMAN	650	700	50	105	85	86	100	90	89	-0.02	1
Fibronectin	FINC_HUMAN	700	750	50	0	0	0	0	0	0	0	1
Fibronectin	FINC_HUMAN	750	800	50	2	3	2	4	3	0	0	1
Fibronectin	FINC_HUMAN	800	850	50	54	72	60	49	50	63	0.16	1
Fibronectin	FINC_HUMAN	850	900	50	0	0	0	0	0	0	0	1
Fibronectin	FINC_HUMAN	900	950	50	152	165	163	163	147	147	0.16	1
Fibronectin	FINC_HUMAN	950	1000	50	139	128	140	130	131	155	-0.06	1
Fibronectin	FINC_HUMAN	1000	1050	50	73	74	74	65	67	83	0.04	1
Fibronectin	FINC_HUMAN	1050	1100	50	120	117	105	109	105	119	0.06	1
Fibronectin	FINC_HUMAN	1100	1150	50	38	26	30	40	39	54	-0.26	1
Fibronectin	FINC_HUMAN	1150	1200	50	46	43	35	45	43	44	-0.06	1
Fibronectin	FINC_HUMAN	1200	1250	50	31	34	25	29	29	32	0	1
Fibronectin	FINC_HUMAN	1250	1300	50	0	0	0	0	0	0	0	1
Fibronectin	FINC_HUMAN	1300	1350	50	0	0	0	0	0	0	0	1
Fibronectin	FINC_HUMAN	1350	1400	50	97	113	114	95	79	106	0.3	1
Fibronectin	FINC_HUMAN	1400	1450	50	40	25	19	62	49	8	-0.24	1
Fibronectin	FINC_HUMAN	1450	1500	50	76	35	53	83	80	66	-0.42	1
Fibronectin	FINC_HUMAN	1500	1550	50	38	20	40	28	33	72	-0.22	1
Fibronectin	FINC_HUMAN	1550	1600	50	85	89	74	87	85	58	0.12	1
Fibronectin	FINC_HUMAN	1600	1650	50	290	287	269	276	295	266	0.06	1
Fibronectin	FINC_HUMAN	1650	1700	50	252	260	252	244	256	265	0	1
Fibronectin	FINC_HUMAN	1700	1750	50	42	35	45	45	41	29	0.06	1
Fibronectin	FINC_HUMAN	1750	1800	50	26	17	23	28	25	14	0	1
Fibronectin	FINC_HUMAN	1800	1850	50	8	8	8	7	10	6	0	1
Fibronectin	FINC_HUMAN	1850	1900	50	50	58	51	51	50	53	0.04	1
Fibronectin	FINC_HUMAN	1900	1950	50	357	390	384	332	365	380	0.36	1
Fibronectin	FINC_HUMAN	1950	2000	50	148	161	159	139	145	160	0.16	1
Fibronectin	FINC_HUMAN	2000	2050	50	266	216	236	239	248	254	-0.16	1
Fibronectin	FINC_HUMAN	2050	2100	50	28	20	32	27	31	26	-0.02	1
Fibronectin	FINC_HUMAN	2100	2150	50	14	9	17	14	15	7	0.02	1
Fibronectin	FINC_HUMAN	2150	2200	50	11	8	15	13	15	10	-0.04	1
Fibronectin	FINC_HUMAN	2200	2250	50	52	57	50	55	51	53	0	1
Fibronectin	FINC_HUMAN	2250	2300	50	56	62	54	59	55	55	0.02	1
Fibronectin	FINC_HUMAN	2300	2350	50	93	105	95	101	97	119	-0.16	1
Fibronectin	FINC_HUMAN	2350	2400	50	84	79	81	88	85	82	-0.08	1
Fibronectin	FINC_HUMAN	2400	2450	50	115	129	111	118	121	99	0.1	1
Fibronectin	FINC_HUMAN	2450	2477	27	6	6	5	5	6	5	0.037037	1
