# Supplementary material for: Acute exposure to ultraviolet radiation targets proteins involved in collagen fibrillogenesis
Source: Front Physiol. 2024 Mar 15;15:1352161. doi: 10.3389/fphys.2024.1352161 (PMC10978599; doi:10.3389/fphys.2024.1352161)
Supplement: Supplementary file 2 [file Table3.XLSX]

## Sheet: Total spectrum count
Identified Proteins	Accession Number	Alternate ID	Molecular Weight	0mJ/cm2_1	0mJ/cm2_2	0mJ/cm2_3	0mJ/cm2_4	0mJ/cm2_5	100mJ/cm2_1	100mJ/cm2_2	100mJ/cm2_3	100mJ/cm2_4	100mJ/cm2_5
1,4-alpha-glucan-branching enzyme OS=Homo sapiens GN=GBE1 PE=1 SV=3	Q04446	GBE1	80 kDa	0	1	0	3	1	1	0	1	0	0
116 kDa U5 small nuclear ribonucleoprotein component OS=Homo sapiens GN=EFTUD2 PE=1 SV=1	Q15029	EFTUD2	109 kDa	2	1	1	2	1	5	1	1	2	0
182 kDa tankyrase-1-binding protein OS=Homo sapiens GN=TNKS1BP1 PE=1 SV=4	Q9C0C2	TNKS1BP1	182 kDa	2	0	0	0	0	0	0	0	0	0
2-oxoglutarate dehydrogenase, mitochondrial OS=Homo sapiens GN=OGDH PE=1 SV=3	Q02218	OGDH	116 kDa	2	0	0	0	0	0	0	0	0	0
2',3'-cyclic-nucleotide 3'-phosphodiesterase OS=Homo sapiens GN=CNP PE=1 SV=2	P09543	CNP	48 kDa	3	2	0	0	1	1	1	0	1	0
26S proteasome non-ATPase regulatory subunit 1 OS=Homo sapiens GN=PSMD1 PE=1 SV=2	Q99460	PSMD1	106 kDa	3	2	2	2	1	2	2	2	2	2
26S proteasome non-ATPase regulatory subunit 11 OS=Homo sapiens GN=PSMD11 PE=1 SV=3	O00231	PSMD11	47 kDa	3	0	1	1	0	1	0	0	1	0
26S proteasome non-ATPase regulatory subunit 12 OS=Homo sapiens GN=PSMD12 PE=1 SV=3	O00232	PSMD12	53 kDa	3	1	0	0	0	1	0	1	0	1
26S proteasome non-ATPase regulatory subunit 13 OS=Homo sapiens GN=PSMD13 PE=1 SV=2	Q9UNM6	PSMD13	43 kDa	1	2	1	1	0	2	1	0	0	1
26S proteasome non-ATPase regulatory subunit 2 OS=Homo sapiens GN=PSMD2 PE=1 SV=3	Q13200	PSMD2	100 kDa	5	3	1	3	2	3	2	4	1	3
26S proteasome non-ATPase regulatory subunit 3 OS=Homo sapiens GN=PSMD3 PE=1 SV=2	O43242	PSMD3	61 kDa	5	5	3	1	2	3	3	4	1	3
26S proteasome non-ATPase regulatory subunit 4 OS=Homo sapiens GN=PSMD4 PE=1 SV=1	P55036	PSMD4	41 kDa	2	0	0	0	0	0	0	0	0	0
26S proteasome non-ATPase regulatory subunit 6 OS=Homo sapiens GN=PSMD6 PE=1 SV=1	Q15008	PSMD6	46 kDa	3	3	1	2	0	3	3	2	1	1
26S proteasome non-ATPase regulatory subunit 7 OS=Homo sapiens GN=PSMD7 PE=1 SV=2	P51665	PSMD7	37 kDa	1	1	1	1	0	2	0	1	0	0
26S proteasome regulatory subunit 10B OS=Homo sapiens GN=PSMC6 PE=1 SV=1	P62333	PSMC6	44 kDa	4	7	1	1	1	2	1	1	2	1
26S proteasome regulatory subunit 4 OS=Homo sapiens GN=PSMC1 PE=1 SV=1	P62191	PSMC1	49 kDa	2	1	1	1	2	3	1	2	2	1
26S proteasome regulatory subunit 6A OS=Homo sapiens GN=PSMC3 PE=1 SV=3	P17980	PSMC3	49 kDa	1	2	2	3	0	2	1	1	0	0
26S proteasome regulatory subunit 7 OS=Homo sapiens GN=PSMC2 PE=1 SV=3	P35998	PSMC2	49 kDa	5	4	1	0	1	1	1	1	1	2
28S ribosomal protein S21, mitochondrial OS=Homo sapiens GN=MRPS21 PE=1 SV=2	P82921	MRPS21	11 kDa	1	1	1	2	1	2	1	1	0	1
40S ribosomal protein S10 OS=Homo sapiens GN=RPS10 PE=1 SV=1	P46783	RPS10	19 kDa	11	10	6	8	4	6	8	8	4	8
40S ribosomal protein S11 OS=Homo sapiens GN=RPS11 PE=1 SV=3	P62280	RPS11	18 kDa	16	18	19	15	15	16	17	12	17	8
40S ribosomal protein S12 OS=Homo sapiens GN=RPS12 PE=1 SV=3	P25398	RPS12	15 kDa	2	1	0	1	1	1	0	1	1	1
40S ribosomal protein S13 OS=Homo sapiens GN=RPS13 PE=1 SV=2	P62277	RPS13	17 kDa	20	17	11	15	12	15	16	14	14	15
40S ribosomal protein S14 OS=Homo sapiens GN=RPS14 PE=1 SV=3	P62263	RPS14	16 kDa	20	17	13	14	14	10	9	17	12	15
40S ribosomal protein S15 OS=Homo sapiens GN=RPS15 PE=1 SV=2	P62841	RPS15	17 kDa	6	4	3	5	4	1	1	2	2	1
40S ribosomal protein S15a OS=Homo sapiens GN=RPS15A PE=1 SV=2	P62244	RPS15A	15 kDa	14	13	12	10	10	9	12	11	11	9
40S ribosomal protein S16 OS=Homo sapiens GN=RPS16 PE=1 SV=2	P62249	RPS16	16 kDa	29	19	20	20	21	20	20	22	16	21
40S ribosomal protein S17 OS=Homo sapiens GN=RPS17 PE=1 SV=2	P08708	RPS17	16 kDa	16	11	8	10	7	9	12	12	7	11
40S ribosomal protein S18 OS=Homo sapiens GN=RPS18 PE=1 SV=3	P62269	RPS18	18 kDa	24	20	19	21	18	21	17	18	19	14
40S ribosomal protein S19 OS=Homo sapiens GN=RPS19 PE=1 SV=2	P39019	RPS19	16 kDa	17	10	11	9	13	12	10	10	12	11
40S ribosomal protein S2 OS=Homo sapiens GN=RPS2 PE=1 SV=2	P15880	RPS2	31 kDa	19	18	19	14	16	17	13	16	16	17
40S ribosomal protein S20 OS=Homo sapiens GN=RPS20 PE=1 SV=1	P60866	RPS20	13 kDa	5	5	3	4	3	2	2	6	2	1
40S ribosomal protein S23 OS=Homo sapiens GN=RPS23 PE=1 SV=3	P62266	RPS23	16 kDa	8	8	6	8	6	10	6	3	5	4
40S ribosomal protein S24 OS=Homo sapiens GN=RPS24 PE=1 SV=1	P62847	RPS24	15 kDa	7	5	4	5	3	5	5	8	5	4
40S ribosomal protein S25 OS=Homo sapiens GN=RPS25 PE=1 SV=1	P62851	RPS25	14 kDa	9	13	9	10	7	9	11	9	8	6
40S ribosomal protein S26 OS=Homo sapiens GN=RPS26 PE=1 SV=3	P62854	RPS26	13 kDa	5	4	5	2	3	3	3	4	3	4
40S ribosomal protein S29 OS=Homo sapiens GN=RPS29 PE=1 SV=2	P62273	RPS29	7 kDa	3	2	1	2	0	3	2	1	2	1
40S ribosomal protein S3 OS=Homo sapiens GN=RPS3 PE=1 SV=2	P23396	RPS3	27 kDa	33	20	19	23	20	25	23	20	23	20
40S ribosomal protein S30 OS=Homo sapiens GN=FAU PE=1 SV=1	P62861	FAU	7 kDa	1	3	2	1	4	2	5	1	3	1
40S ribosomal protein S3a OS=Homo sapiens GN=RPS3A PE=1 SV=2	P61247	RPS3A	30 kDa	21	20	19	19	18	21	17	21	14	17
40S ribosomal protein S4, X isoform OS=Homo sapiens GN=RPS4X PE=1 SV=2	P62701	RPS4X	30 kDa	35	29	29	27	26	35	31	25	27	27
40S ribosomal protein S5 OS=Homo sapiens GN=RPS5 PE=1 SV=4	P46782	RPS5	23 kDa	12	10	5	6	8	8	14	12	5	13
40S ribosomal protein S6 OS=Homo sapiens GN=RPS6 PE=1 SV=1	P62753	RPS6	29 kDa	23	20	16	20	18	14	21	12	19	13
40S ribosomal protein S7 OS=Homo sapiens GN=RPS7 PE=1 SV=1	P62081	RPS7	22 kDa	11	9	12	13	15	18	11	11	16	11
40S ribosomal protein S8 OS=Homo sapiens GN=RPS8 PE=1 SV=2	P62241	RPS8	24 kDa	13	17	19	16	17	15	16	10	16	8
40S ribosomal protein S9 OS=Homo sapiens GN=RPS9 PE=1 SV=3	P46781	RPS9	23 kDa	8	12	13	12	10	11	13	10	11	9
40S ribosomal protein SA OS=Homo sapiens GN=RPSA PE=1 SV=4	P08865	RPSA	33 kDa	2	3	3	3	2	1	4	1	2	1
5'-nucleotidase OS=Homo sapiens GN=NT5E PE=1 SV=1	P21589	NT5E	63 kDa	86	60	57	55	51	72	69	74	62	63
60 kDa heat shock protein, mitochondrial OS=Homo sapiens GN=HSPD1 PE=1 SV=2	P10809	HSPD1	61 kDa	18	9	7	3	5	4	5	11	6	3
60S acidic ribosomal protein P2 OS=Homo sapiens GN=RPLP2 PE=1 SV=1	P05387	RPLP2	12 kDa	4	4	3	3	1	2	2	3	2	2
60S ribosomal protein L10 OS=Homo sapiens GN=RPL10 PE=1 SV=4	P27635	RPL10	25 kDa	15	14	15	16	17	16	14	10	14	10
60S ribosomal protein L10a OS=Homo sapiens GN=RPL10A PE=1 SV=2	P62906	RPL10A	25 kDa	16	15	14	15	12	15	17	14	11	9
60S ribosomal protein L11 OS=Homo sapiens GN=RPL11 PE=1 SV=2	P62913	RPL11	20 kDa	11	8	4	7	7	11	5	9	9	8
60S ribosomal protein L12 OS=Homo sapiens GN=RPL12 PE=1 SV=1	P30050	RPL12	18 kDa	12	14	13	11	11	8	14	10	12	10
60S ribosomal protein L13 OS=Homo sapiens GN=RPL13 PE=1 SV=4	P26373	RPL13	24 kDa	14	12	10	12	10	9	6	7	6	8
60S ribosomal protein L13a OS=Homo sapiens GN=RPL13A PE=1 SV=2	P40429	RPL13A	24 kDa	10	6	9	6	6	7	7	7	7	7
60S ribosomal protein L14 OS=Homo sapiens GN=RPL14 PE=1 SV=4	P50914	RPL14	23 kDa	8	9	6	7	9	8	9	6	8	7
60S ribosomal protein L15 OS=Homo sapiens GN=RPL15 PE=1 SV=2	P61313	RPL15	24 kDa	4	5	8	6	7	10	7	4	6	2
60S ribosomal protein L17 OS=Homo sapiens GN=RPL17 PE=1 SV=3	P18621	RPL17	21 kDa	8	12	9	12	12	11	10	9	12	8
60S ribosomal protein L18 OS=Homo sapiens GN=RPL18 PE=1 SV=2	Q07020	RPL18	22 kDa	8	10	13	14	11	11	7	9	12	6
60S ribosomal protein L18a OS=Homo sapiens GN=RPL18A PE=1 SV=2	Q02543	RPL18A	21 kDa	21	23	20	23	21	19	17	17	16	14
60S ribosomal protein L19 OS=Homo sapiens GN=RPL19 PE=1 SV=1	P84098	RPL19	23 kDa	12	8	9	9	8	8	6	9	6	8
60S ribosomal protein L21 OS=Homo sapiens GN=RPL21 PE=1 SV=2	P46778	RPL21	19 kDa	7	8	5	7	6	6	8	4	5	5
60S ribosomal protein L22 OS=Homo sapiens GN=RPL22 PE=1 SV=2	P35268	RPL22	15 kDa	12	3	6	6	6	6	5	6	7	4
60S ribosomal protein L23 OS=Homo sapiens GN=RPL23 PE=1 SV=1	P62829	RPL23	15 kDa	35	29	20	27	24	28	23	17	20	21
60S ribosomal protein L23a OS=Homo sapiens GN=RPL23A PE=1 SV=1	P62750	RPL23A	18 kDa	10	10	7	11	9	4	5	6	8	8
60S ribosomal protein L24 OS=Homo sapiens GN=RPL24 PE=1 SV=1	P83731	RPL24	18 kDa	13	12	9	12	10	11	11	11	7	9
60S ribosomal protein L27 OS=Homo sapiens GN=RPL27 PE=1 SV=2	P61353	RPL27	16 kDa	8	8	9	7	8	11	7	6	9	7
60S ribosomal protein L27a OS=Homo sapiens GN=RPL27A PE=1 SV=2	P46776	RPL27A	17 kDa	7	6	5	5	5	5	6	5	3	4
60S ribosomal protein L28 OS=Homo sapiens GN=RPL28 PE=1 SV=3	P46779	RPL28	16 kDa	9	4	4	6	6	3	4	4	5	3
60S ribosomal protein L3 OS=Homo sapiens GN=RPL3 PE=1 SV=2	P39023	RPL3	46 kDa	23	17	16	20	15	18	16	20	13	12
60S ribosomal protein L30 OS=Homo sapiens GN=RPL30 PE=1 SV=2	P62888	RPL30	13 kDa	16	14	14	11	10	10	9	11	13	9
60S ribosomal protein L31 OS=Homo sapiens GN=RPL31 PE=1 SV=1	P62899	RPL31	14 kDa	8	8	7	6	6	5	8	7	5	6
60S ribosomal protein L32 OS=Homo sapiens GN=RPL32 PE=1 SV=2	P62910	RPL32	16 kDa	4	2	1	3	3	0	1	3	0	2
60S ribosomal protein L34 OS=Homo sapiens GN=RPL34 PE=1 SV=3	P49207	RPL34	13 kDa	2	2	2	3	3	2	2	1	2	1
60S ribosomal protein L35 OS=Homo sapiens GN=RPL35 PE=1 SV=2	P42766	RPL35	15 kDa	6	3	5	5	5	3	4	5	5	4
60S ribosomal protein L35a OS=Homo sapiens GN=RPL35A PE=1 SV=2	P18077	RPL35A	13 kDa	2	1	1	2	1	1	1	2	2	0
60S ribosomal protein L36 OS=Homo sapiens GN=RPL36 PE=1 SV=3	Q9Y3U8	RPL36	12 kDa	4	5	7	5	7	5	8	5	6	3
60S ribosomal protein L36a-like OS=Homo sapiens GN=RPL36AL PE=1 SV=3	Q969Q0	RPL36AL	12 kDa	2	0	2	1	3	2	0	1	3	0
60S ribosomal protein L37a OS=Homo sapiens GN=RPL37A PE=1 SV=2	P61513	RPL37A	10 kDa	7	6	3	6	4	6	4	2	5	2
60S ribosomal protein L38 OS=Homo sapiens GN=RPL38 PE=1 SV=2	P63173	RPL38	8 kDa	14	11	9	10	9	11	8	8	7	10
60S ribosomal protein L4 OS=Homo sapiens GN=RPL4 PE=1 SV=5	P36578	RPL4	48 kDa	33	36	39	35	38	31	31	26	32	25
60S ribosomal protein L5 OS=Homo sapiens GN=RPL5 PE=1 SV=3	P46777	RPL5	34 kDa	14	13	6	11	13	10	11	9	10	9
60S ribosomal protein L6 OS=Homo sapiens GN=RPL6 PE=1 SV=3	Q02878	RPL6	33 kDa	19	22	21	19	23	16	18	13	15	13
60S ribosomal protein L7 OS=Homo sapiens GN=RPL7 PE=1 SV=1	P18124	RPL7	29 kDa	13	14	16	14	15	16	13	14	12	6
60S ribosomal protein L7-like 1 OS=Homo sapiens GN=RPL7L1 PE=1 SV=1	Q6DKI1	RPL7L1	29 kDa	0	3	2	1	1	2	1	1	2	1
60S ribosomal protein L7a OS=Homo sapiens GN=RPL7A PE=1 SV=2	P62424	RPL7A	30 kDa	20	25	24	22	23	17	23	20	20	18
60S ribosomal protein L8 OS=Homo sapiens GN=RPL8 PE=1 SV=2	P62917	RPL8	28 kDa	13	13	12	11	14	12	13	14	11	11
60S ribosomal protein L9 OS=Homo sapiens GN=RPL9 PE=1 SV=1	P32969	RPL9	22 kDa	7	6	4	5	9	6	12	10	4	6
7-dehydrocholesterol reductase OS=Homo sapiens GN=DHCR7 PE=1 SV=1	Q9UBM7	DHCR7	54 kDa	2	0	0	0	0	0	0	0	0	0
72 kDa type IV collagenase OS=Homo sapiens GN=MMP2 PE=1 SV=2	P08253	MMP2	74 kDa	4	2	1	3	3	2	1	2	1	2
78 kDa glucose-regulated protein OS=Homo sapiens GN=HSPA5 PE=1 SV=2	P11021	HSPA5	72 kDa	49	40	26	28	26	36	30	32	27	26
A disintegrin and metalloproteinase with thrombospondin motifs 1 OS=Homo sapiens GN=ADAMTS1 PE=1 SV=4	Q9UHI8	ADAMTS1	105 kDa	2	0	0	0	0	0	0	2	0	1
A disintegrin and metalloproteinase with thrombospondin motifs 4 OS=Homo sapiens GN=ADAMTS4 PE=1 SV=3	O75173	ADAMTS4	90 kDa	12	8	3	4	2	5	3	8	2	6
A disintegrin and metalloproteinase with thrombospondin motifs 5 OS=Homo sapiens GN=ADAMTS5 PE=1 SV=2	Q9UNA0	ADAMTS5	102 kDa	1	1	1	1	1	1	2	1	1	1
A-kinase anchor protein 2 OS=Homo sapiens GN=AKAP2 PE=1 SV=3	Q9Y2D5	AKAP2	95 kDa	3	0	0	0	0	0	0	0	0	0
Actin-like protein 6A OS=Homo sapiens GN=ACTL6A PE=1 SV=1	O96019	ACTL6A	47 kDa	0	2	2	1	1	2	1	3	1	2
Actin-related protein 2 OS=Homo sapiens GN=ACTR2 PE=1 SV=1	P61160	ACTR2	45 kDa	10	8	4	3	5	6	4	5	4	6
Actin-related protein 2/3 complex subunit 1B OS=Homo sapiens GN=ARPC1B PE=1 SV=3	O15143	ARPC1B	41 kDa	9	6	7	4	4	7	6	10	8	6
Actin-related protein 2/3 complex subunit 2 OS=Homo sapiens GN=ARPC2 PE=1 SV=1	O15144	ARPC2	34 kDa	3	3	2	0	1	2	1	0	2	0
Actin-related protein 2/3 complex subunit 4 OS=Homo sapiens GN=ARPC4 PE=1 SV=3	P59998	ARPC4	20 kDa	4	4	1	1	1	2	2	4	2	3
Actin-related protein 2/3 complex subunit 5 OS=Homo sapiens GN=ARPC5 PE=1 SV=3	O15511	ARPC5	16 kDa	1	3	1	1	1	1	2	2	1	2
Actin-related protein 3 OS=Homo sapiens GN=ACTR3 PE=1 SV=3	P61158	ACTR3	47 kDa	11	8	3	7	5	7	8	5	3	8
ADAMTS-like protein 1 OS=Homo sapiens GN=ADAMTSL1 PE=1 SV=4	Q8N6G6	ADAMTSL1	193 kDa	5	5	4	6	3	8	6	5	3	4
ADAMTS-like protein 4 OS=Homo sapiens GN=ADAMTSL4 PE=1 SV=2	Q6UY14	ADAMTSL4	117 kDa	2	8	8	7	7	10	12	4	10	4
Adenylate kinase isoenzyme 1 OS=Homo sapiens GN=AK1 PE=1 SV=3	P00568	AK1	22 kDa	0	0	0	2	0	2	0	0	1	1
Adenylyl cyclase-associated protein 1 OS=Homo sapiens GN=CAP1 PE=1 SV=5	Q01518	CAP1	52 kDa	9	3	1	2	1	3	0	1	1	1
Adipocyte enhancer-binding protein 1 OS=Homo sapiens GN=AEBP1 PE=1 SV=1	Q8IUX7	AEBP1	131 kDa	11	10	11	17	10	11	13	9	13	9
Adipocyte plasma membrane-associated protein OS=Homo sapiens GN=APMAP PE=1 SV=2	Q9HDC9	APMAP	46 kDa	2	1	0	3	2	1	1	2	0	2
ADP-ribosyl cyclase/cyclic ADP-ribose hydrolase 2 OS=Homo sapiens GN=BST1 PE=1 SV=2	Q10588	BST1	36 kDa	7	3	2	4	0	4	6	5	3	2
Adseverin OS=Homo sapiens GN=SCIN PE=1 SV=4	Q9Y6U3	SCIN	80 kDa	12	9	12	14	11	12	14	9	14	7
Alcohol dehydrogenase [NADP(+)] OS=Homo sapiens GN=AKR1A1 PE=1 SV=3	P14550	AKR1A1	37 kDa	1	2	3	1	1	2	1	0	1	0
Alcohol dehydrogenase class-3 OS=Homo sapiens GN=ADH5 PE=1 SV=4	P11766	ADH5	40 kDa	2	0	0	1	1	1	1	0	2	1
Aldose reductase OS=Homo sapiens GN=AKR1B1 PE=1 SV=3	P15121	AKR1B1	36 kDa	2	1	1	1	0	1	1	0	1	0
Alkaline phosphatase, tissue-nonspecific isozyme OS=Homo sapiens GN=ALPL PE=1 SV=4	P05186	ALPL	57 kDa	12	7	6	9	7	10	8	11	9	7
Alpha-2-HS-glycoprotein OS=Homo sapiens GN=AHSG PE=1 SV=1	P02765	AHSG	39 kDa	3	1	2	4	2	2	1	3	1	3
Alpha-aminoadipic semialdehyde dehydrogenase OS=Homo sapiens GN=ALDH7A1 PE=1 SV=5	P49419	ALDH7A1	58 kDa	2	1	2	0	0	1	1	1	1	2
Alpha-amylase 1 OS=Homo sapiens GN=AMY1A PE=1 SV=2	P04745 (+1)	AMY1A	58 kDa	0	0	0	0	0	0	0	0	0	2
Alpha-centractin OS=Homo sapiens GN=ACTR1A PE=1 SV=1	P61163	ACTR1A	43 kDa	2	1	0	0	0	1	0	1	0	1
Alpha-enolase OS=Homo sapiens GN=ENO1 PE=1 SV=2	P06733	ENO1	47 kDa	13	7	4	2	2	6	4	8	5	4
Alpha-fetoprotein OS=Homo sapiens GN=AFP PE=1 SV=1	P02771	AFP	69 kDa	3	1	1	2	0	1	0	0	0	1
Aminoacyl tRNA synthase complex-interacting multifunctional protein 1 OS=Homo sapiens GN=AIMP1 PE=1 SV=2	Q12904	AIMP1	34 kDa	4	3	1	2	2	0	1	1	1	1
Aminoacyl tRNA synthase complex-interacting multifunctional protein 2 OS=Homo sapiens GN=AIMP2 PE=1 SV=2	Q13155	AIMP2	35 kDa	1	2	1	2	2	2	2	0	1	1
Angiopoietin-related protein 2 OS=Homo sapiens GN=ANGPTL2 PE=1 SV=1	Q9UKU9	ANGPTL2	57 kDa	1	2	2	3	2	3	2	0	2	2
Ankycorbin OS=Homo sapiens GN=RAI14 PE=1 SV=2	Q9P0K7	RAI14	110 kDa	26	26	18	24	24	22	16	12	17	16
Annexin A1 OS=Homo sapiens GN=ANXA1 PE=1 SV=2	P04083	ANXA1	39 kDa	7	3	0	1	0	1	0	3	2	2
Annexin A2 OS=Homo sapiens GN=ANXA2 PE=1 SV=2	P07355	ANXA2	39 kDa	31	15	11	13	10	16	12	15	12	13
Annexin A5 OS=Homo sapiens GN=ANXA5 PE=1 SV=2	P08758	ANXA5	36 kDa	11	6	4	5	5	5	6	7	6	6
Annexin A6 OS=Homo sapiens GN=ANXA6 PE=1 SV=3	P08133	ANXA6	76 kDa	9	4	4	5	5	6	3	5	5	5
Anthrax toxin receptor 1 OS=Homo sapiens GN=ANTXR1 PE=1 SV=2	Q9H6X2	ANTXR1	63 kDa	2	1	1	0	0	1	1	0	1	0
AP-2 complex subunit alpha-1 OS=Homo sapiens GN=AP2A1 PE=1 SV=3	O95782	AP2A1	108 kDa	3	3	1	2	1	1	1	1	1	1
AP-2 complex subunit beta OS=Homo sapiens GN=AP2B1 PE=1 SV=1	P63010	AP2B1	105 kDa	5	2	1	0	0	1	0	3	1	1
AP-2 complex subunit mu OS=Homo sapiens GN=AP2M1 PE=1 SV=2	Q96CW1	AP2M1	50 kDa	3	2	0	1	2	0	2	1	1	0
AP-3 complex subunit beta-1 OS=Homo sapiens GN=AP3B1 PE=1 SV=3	O00203	AP3B1	121 kDa	1	3	1	1	2	2	1	1	2	0
AP-3 complex subunit delta-1 OS=Homo sapiens GN=AP3D1 PE=1 SV=1	O14617	AP3D1	130 kDa	2	3	1	1	1	0	0	0	0	1
Apoptotic chromatin condensation inducer in the nucleus OS=Homo sapiens GN=ACIN1 PE=1 SV=2	Q9UKV3	ACIN1	152 kDa	4	2	1	2	1	2	1	0	0	0
Arginine--tRNA ligase, cytoplasmic OS=Homo sapiens GN=RARS PE=1 SV=2	P54136	RARS	75 kDa	9	9	5	9	7	10	6	9	6	6
Argininosuccinate synthase OS=Homo sapiens GN=ASS1 PE=1 SV=2	P00966	ASS1	47 kDa	3	1	0	3	1	3	1	2	1	1
Asparagine--tRNA ligase, cytoplasmic OS=Homo sapiens GN=NARS PE=1 SV=1	O43776	NARS	63 kDa	4	6	3	3	4	4	4	3	4	4
Aspartate--tRNA ligase, cytoplasmic OS=Homo sapiens GN=DARS PE=1 SV=2	P14868	DARS	57 kDa	6	5	4	5	2	3	3	3	5	3
Aspartyl/asparaginyl beta-hydroxylase OS=Homo sapiens GN=ASPH PE=1 SV=3	Q12797	ASPH	86 kDa	11	7	3	6	8	6	6	8	6	6
Atlastin-3 OS=Homo sapiens GN=ATL3 PE=1 SV=1	Q6DD88	ATL3	61 kDa	3	2	2	2	2	1	2	2	1	2
ATP synthase F(0) complex subunit B1, mitochondrial OS=Homo sapiens GN=ATP5F1 PE=1 SV=2	P24539	ATP5F1	29 kDa	4	0	0	1	1	0	0	1	0	0
ATP synthase subunit alpha, mitochondrial OS=Homo sapiens GN=ATP5A1 PE=1 SV=1	P25705	ATP5A1	60 kDa	15	7	6	6	8	11	6	11	6	9
ATP synthase subunit beta, mitochondrial OS=Homo sapiens GN=ATP5B PE=1 SV=3	P06576	ATP5B	57 kDa	14	9	7	8	5	8	5	11	7	12
ATP synthase subunit f, mitochondrial OS=Homo sapiens GN=ATP5J2 PE=1 SV=3	P56134	ATP5J2	11 kDa	3	2	2	2	2	2	2	2	2	2
ATP synthase subunit g, mitochondrial OS=Homo sapiens GN=ATP5L PE=1 SV=3	O75964	ATP5L	11 kDa	5	2	0	1	1	1	1	2	1	2
ATP synthase subunit gamma, mitochondrial OS=Homo sapiens GN=ATP5C1 PE=1 SV=1	P36542	ATP5C1	33 kDa	4	3	3	3	3	3	3	3	3	2
ATP synthase subunit O, mitochondrial OS=Homo sapiens GN=ATP5O PE=1 SV=1	P48047	ATP5O	23 kDa	6	6	3	2	5	6	4	7	4	4
ATP-binding cassette sub-family D member 3 OS=Homo sapiens GN=ABCD3 PE=1 SV=1	P28288	ABCD3	75 kDa	3	2	2	2	3	3	4	1	2	2
ATP-binding cassette sub-family F member 1 OS=Homo sapiens GN=ABCF1 PE=1 SV=2	Q8NE71	ABCF1	96 kDa	1	0	0	0	0	2	0	2	0	0
ATP-citrate synthase OS=Homo sapiens GN=ACLY PE=1 SV=3	P53396	ACLY	121 kDa	6	2	3	1	0	3	0	2	2	2
ATP-dependent DNA helicase Q1 OS=Homo sapiens GN=RECQL PE=1 SV=3	P46063	RECQL	73 kDa	3	1	1	1	2	2	2	1	1	2
ATP-dependent RNA helicase A OS=Homo sapiens GN=DHX9 PE=1 SV=4	Q08211	DHX9	141 kDa	12	9	7	13	11	7	10	10	9	5
ATP-dependent RNA helicase DDX1 OS=Homo sapiens GN=DDX1 PE=1 SV=2	Q92499	DDX1	82 kDa	6	7	5	5	3	4	4	5	4	5
ATP-dependent RNA helicase DDX18 OS=Homo sapiens GN=DDX18 PE=1 SV=2	Q9NVP1	DDX18	75 kDa	1	1	0	2	1	1	1	2	1	1
ATP-dependent RNA helicase DDX3X OS=Homo sapiens GN=DDX3X PE=1 SV=3	O00571	DDX3X	73 kDa	4	4	5	2	3	3	4	0	5	4
ATPase ASNA1 OS=Homo sapiens GN=ASNA1 PE=1 SV=2	O43681	ASNA1	39 kDa	0	0	1	0	0	1	1	1	2	0
B-cell receptor-associated protein 31 OS=Homo sapiens GN=BCAP31 PE=1 SV=3	P51572	BCAP31	28 kDa	7	3	0	3	2	3	1	2	1	3
BAG family molecular chaperone regulator 2 OS=Homo sapiens GN=BAG2 PE=1 SV=1	O95816	BAG2	24 kDa	5	2	2	1	2	2	2	3	2	3
Barrier-to-autointegration factor OS=Homo sapiens GN=BANF1 PE=1 SV=1	O75531	BANF1	10 kDa	2	2	5	5	5	3	4	2	3	4
Basement membrane-specific heparan sulfate proteoglycan core protein OS=Homo sapiens GN=HSPG2 PE=1 SV=4	P98160	HSPG2	469 kDa	85	167	252	214	238	246	217	153	262	188
Basigin OS=Homo sapiens GN=BSG PE=1 SV=2	P35613	BSG	42 kDa	2	2	0	0	1	1	1	1	0	1
Beta-1,4-galactosyltransferase 5 OS=Homo sapiens GN=B4GALT5 PE=2 SV=1	O43286	B4GALT5	45 kDa	1	0	0	1	0	0	2	1	0	0
Beta-2-syntrophin OS=Homo sapiens GN=SNTB2 PE=1 SV=1	Q13425	SNTB2	58 kDa	2	0	0	1	0	0	1	0	0	0
Beta-hexosaminidase subunit beta OS=Homo sapiens GN=HEXB PE=1 SV=3	P07686	HEXB	63 kDa	2	0	0	0	0	0	0	0	0	0
Bifunctional 3'-phosphoadenosine 5'-phosphosulfate synthase 2 OS=Homo sapiens GN=PAPSS2 PE=1 SV=2	O95340	PAPSS2	70 kDa	1	0	1	1	1	2	0	0	1	0
Bifunctional glutamate/proline--tRNA ligase OS=Homo sapiens GN=EPRS PE=1 SV=5	P07814	EPRS	171 kDa	8	6	7	7	3	4	4	5	5	5
Biglycan OS=Homo sapiens GN=BGN PE=1 SV=2	P21810	BGN	42 kDa	29	41	50	45	49	48	48	41	48	42
Brain acid soluble protein 1 OS=Homo sapiens GN=BASP1 PE=1 SV=2	P80723	BASP1	23 kDa	6	2	0	1	1	1	1	2	0	0
C-1-tetrahydrofolate synthase, cytoplasmic OS=Homo sapiens GN=MTHFD1 PE=1 SV=3	P11586	MTHFD1	102 kDa	4	4	3	3	5	4	6	1	2	3
C-type mannose receptor 2 OS=Homo sapiens GN=MRC2 PE=1 SV=2	Q9UBG0	MRC2	167 kDa	4	1	1	2	0	0	1	3	1	2
CAD protein OS=Homo sapiens GN=CAD PE=1 SV=3	P27708	CAD	243 kDa	3	3	3	4	2	4	3	3	4	3
Cadherin-13 OS=Homo sapiens GN=CDH13 PE=1 SV=1	P55290	CDH13	78 kDa	7	6	1	3	2	2	2	4	1	5
Calcium load-activated calcium channel OS=Homo sapiens GN=TMCO1 PE=1 SV=1	Q9UM00	TMCO1	21 kDa	2	1	1	1	1	0	0	2	0	1
Calcium-binding mitochondrial carrier protein Aralar1 OS=Homo sapiens GN=SLC25A12 PE=1 SV=2	O75746	SLC25A12	75 kDa	1	0	0	1	0	2	1	1	1	1
Calcium-transporting ATPase type 2C member 1 OS=Homo sapiens GN=ATP2C1 PE=1 SV=3	P98194	ATP2C1	101 kDa	2	2	1	1	1	2	0	1	1	0
Caldesmon OS=Homo sapiens GN=CALD1 PE=1 SV=3	Q05682	CALD1	93 kDa	21	13	7	3	4	9	9	12	8	11
Calnexin OS=Homo sapiens GN=CANX PE=1 SV=2	P27824	CANX	68 kDa	9	6	5	2	3	6	3	5	5	5
Calpain small subunit 1 OS=Homo sapiens GN=CAPNS1 PE=1 SV=1	P04632	CAPNS1	28 kDa	3	2	1	2	1	2	0	1	1	3
Calpain-1 catalytic subunit OS=Homo sapiens GN=CAPN1 PE=1 SV=1	P07384	CAPN1	82 kDa	3	0	2	2	0	0	0	1	1	1
Calpain-2 catalytic subunit OS=Homo sapiens GN=CAPN2 PE=1 SV=6	P17655	CAPN2	80 kDa	8	6	4	5	7	5	5	6	3	5
Calponin-2 OS=Homo sapiens GN=CNN2 PE=1 SV=4	Q99439	CNN2	34 kDa	6	3	3	2	2	4	2	3	4	3
Calponin-3 OS=Homo sapiens GN=CNN3 PE=1 SV=1	Q15417	CNN3	36 kDa	4	1	0	0	0	1	1	2	0	0
Calreticulin OS=Homo sapiens GN=CALR PE=1 SV=1	P27797	CALR	48 kDa	14	8	9	6	7	16	7	6	9	7
Calumenin OS=Homo sapiens GN=CALU PE=1 SV=2	O43852	CALU	37 kDa	3	4	1	1	2	3	3	1	1	1
cAMP-dependent protein kinase type II-alpha regulatory subunit OS=Homo sapiens GN=PRKAR2A PE=1 SV=2	P13861	PRKAR2A	46 kDa	2	2	0	0	0	0	0	0	0	2
Cancer-related nucleoside-triphosphatase OS=Homo sapiens GN=NTPCR PE=1 SV=1	Q9BSD7	NTPCR	21 kDa	1	0	1	0	0	2	1	0	2	0
Caprin-1 OS=Homo sapiens GN=CAPRIN1 PE=1 SV=2	Q14444	CAPRIN1	78 kDa	2	1	1	1	0	1	1	3	1	2
Carbonyl reductase [NADPH] 1 OS=Homo sapiens GN=CBR1 PE=1 SV=3	P16152	CBR1	30 kDa	3	4	2	1	2	2	1	1	3	1
Carboxypeptidase Z OS=Homo sapiens GN=CPZ PE=1 SV=2	Q66K79	CPZ	74 kDa	1	2	1	1	2	2	2	3	2	2
Carnitine O-palmitoyltransferase 1, liver isoform OS=Homo sapiens GN=CPT1A PE=1 SV=2	P50416	CPT1A	88 kDa	2	0	0	1	0	0	0	0	0	0
Cartilage-associated protein OS=Homo sapiens GN=CRTAP PE=1 SV=1	O75718	CRTAP	47 kDa	2	1	2	3	3	3	1	0	3	1
Caspase recruitment domain-containing protein 19 OS=Homo sapiens GN=CARD19 PE=1 SV=1	Q96LW7	CARD19	26 kDa	2	1	2	2	2	1	2	0	2	0
Catechol O-methyltransferase OS=Homo sapiens GN=COMT PE=1 SV=2	P21964	COMT	30 kDa	3	3	5	4	5	3	2	2	3	2
Catenin alpha-1 OS=Homo sapiens GN=CTNNA1 PE=1 SV=1	P35221	CTNNA1	100 kDa	8	4	0	1	1	2	1	3	1	1
Catenin beta-1 OS=Homo sapiens GN=CTNNB1 PE=1 SV=1	P35222	CTNNB1	85 kDa	3	2	0	1	1	1	0	2	0	0
Catenin delta-1 OS=Homo sapiens GN=CTNND1 PE=1 SV=1	O60716	CTNND1	108 kDa	3	3	3	3	4	5	2	3	5	3
Cathepsin B OS=Homo sapiens GN=CTSB PE=1 SV=3	P07858	CTSB	38 kDa	10	9	7	8	7	10	9	10	9	6
Cathepsin D OS=Homo sapiens GN=CTSD PE=1 SV=1	P07339	CTSD	45 kDa	5	0	0	0	0	1	0	0	0	1
Cathepsin K OS=Homo sapiens GN=CTSK PE=1 SV=1	P43235	CTSK	37 kDa	7	11	11	8	9	14	11	8	16	9
Caveolae-associated protein 1 OS=Homo sapiens GN=CAVIN1 PE=1 SV=1	Q6NZI2	CAVIN1	43 kDa	40	41	24	28	26	36	37	37	28	32
Caveolae-associated protein 2 OS=Homo sapiens GN=CAVIN2 PE=1 SV=3	O95810	CAVIN2	47 kDa	2	1	1	0	2	2	1	1	0	1
Caveolae-associated protein 3 OS=Homo sapiens GN=CAVIN3 PE=1 SV=3	Q969G5	CAVIN3	28 kDa	15	15	15	14	10	15	17	14	15	10
Caveolin-1 OS=Homo sapiens GN=CAV1 PE=1 SV=4	Q03135	CAV1	20 kDa	11	8	8	8	8	7	7	9	7	9
CD109 antigen OS=Homo sapiens GN=CD109 PE=1 SV=2	Q6YHK3	CD109	162 kDa	16	9	4	4	4	9	5	14	5	9
CD44 antigen OS=Homo sapiens GN=CD44 PE=1 SV=3	P16070	CD44	82 kDa	18	10	8	8	9	11	8	10	6	8
CD59 glycoprotein OS=Homo sapiens GN=CD59 PE=1 SV=1	P13987	CD59	14 kDa	24	14	12	8	6	10	9	8	9	9
CD63 antigen OS=Homo sapiens GN=CD63 PE=1 SV=2	P08962	CD63	26 kDa	2	0	0	0	0	0	0	0	0	0
CD81 antigen OS=Homo sapiens GN=CD81 PE=1 SV=1	P60033	CD81	26 kDa	3	2	2	1	1	1	1	2	1	2
Cell division control protein 42 homolog OS=Homo sapiens GN=CDC42 PE=1 SV=2	P60953	CDC42	21 kDa	5	0	0	2	1	1	0	1	0	0
Cell migration-inducing and hyaluronan-binding protein OS=Homo sapiens GN=CEMIP PE=1 SV=2	Q8WUJ3	CEMIP	153 kDa	1	1	3	1	1	5	1	0	2	3
Chloride intracellular channel protein 1 OS=Homo sapiens GN=CLIC1 PE=1 SV=4	O00299	CLIC1	27 kDa	3	3	2	3	3	2	1	3	3	4
Chloride intracellular channel protein 4 OS=Homo sapiens GN=CLIC4 PE=1 SV=4	Q9Y696	CLIC4	29 kDa	4	3	3	3	3	3	2	2	4	1
Chondroitin sulfate proteoglycan 4 OS=Homo sapiens GN=CSPG4 PE=1 SV=2	Q6UVK1	CSPG4	251 kDa	11	11	2	5	5	4	4	7	5	8
Chromatin target of PRMT1 protein OS=Homo sapiens GN=CHTOP PE=1 SV=2	Q9Y3Y2	CHTOP	26 kDa	3	3	3	4	2	3	1	0	3	0
Chromosome alignment-maintaining phosphoprotein 1 OS=Homo sapiens GN=CHAMP1 PE=1 SV=2	Q96JM3	CHAMP1	89 kDa	2	0	0	0	0	1	0	0	0	0
Citrate synthase, mitochondrial OS=Homo sapiens GN=CS PE=1 SV=2	O75390	CS	52 kDa	2	2	2	2	2	3	3	3	2	2
Clathrin light chain A OS=Homo sapiens GN=CLTA PE=1 SV=1	P09496	CLTA	27 kDa	3	1	0	1	0	0	0	1	0	1
Cluster of [F-actin]-monooxygenase MICAL2 OS=Homo sapiens GN=MICAL2 PE=1 SV=1 (O94851)	O94851 [2]	MICAL2	127 kDa	1	2	0	0	0	0	0	3	0	2
Cluster of 14-3-3 protein zeta/delta OS=Homo sapiens GN=YWHAZ PE=1 SV=1 (P63104)	P63104 [6]	YWHAZ	28 kDa	15	5	7	7	6	3	5	7	7	11
Cluster of 26S proteasome regulatory subunit 8 OS=Homo sapiens GN=PSMC5 PE=1 SV=1 (P62195)	P62195 [2]	PSMC5	46 kDa	6	4	1	2	3	3	2	2	2	1
Cluster of 40S ribosomal protein S27-like OS=Homo sapiens GN=RPS27L PE=1 SV=3 (Q71UM5)	Q71UM5 [2]	RPS27L	9 kDa	5	6	5	4	6	5	3	3	5	4
Cluster of 60S acidic ribosomal protein P0 OS=Homo sapiens GN=RPLP0 PE=1 SV=1 (P05388)	P05388 [2]	RPLP0	34 kDa	14	12	6	10	6	8	6	8	7	10
Cluster of 60S ribosomal protein L26 OS=Homo sapiens GN=RPL26 PE=1 SV=1 (P61254)	P61254 [2]	RPL26	17 kDa	7	10	6	5	7	5	7	7	6	6
Cluster of Actin, cytoplasmic 1 OS=Homo sapiens GN=ACTB PE=1 SV=1 (P60709)	P60709 [7]	ACTB	42 kDa	387	287	243	253	252	303	313	375	267	289
Cluster of ADP-ribosylation factor 4 OS=Homo sapiens GN=ARF4 PE=1 SV=3 (P18085)	P18085 [3]	ARF4	21 kDa	6	3	2	5	1	3	4	3	4	2
Cluster of ADP-ribosylation factor-like protein 8B OS=Homo sapiens GN=ARL8B PE=1 SV=1 (Q9NVJ2)	Q9NVJ2 [2]	ARL8B	22 kDa	1	1	1	0	1	3	1	2	2	2
Cluster of ADP/ATP translocase 3 OS=Homo sapiens GN=SLC25A6 PE=1 SV=4 (P12236)	P12236 [2]	SLC25A6	33 kDa	11	8	13	9	9	13	8	6	9	8
Cluster of Alpha-actinin-1 OS=Homo sapiens GN=ACTN1 PE=1 SV=2 (P12814)	P12814 [3]	ACTN1	103 kDa	75	49	32	34	28	43	36	44	30	36
Cluster of Aminopeptidase N OS=Homo sapiens GN=ANPEP PE=1 SV=4 (P15144)	P15144 [2]	ANPEP	110 kDa	137	85	55	62	61	83	72	94	60	80
Cluster of ATP-dependent 6-phosphofructokinase, platelet type OS=Homo sapiens GN=PFKP PE=1 SV=2 (Q01813)	Q01813 [2]	PFKP	86 kDa	2	2	1	1	1	2	2	1	3	2
Cluster of ATPase family AAA domain-containing protein 3B OS=Homo sapiens GN=ATAD3B PE=1 SV=1 (Q5T9A4)	Q5T9A4 [2]	ATAD3B	73 kDa	3	4	3	7	6	3	3	2	3	1
Cluster of Calcium/calmodulin-dependent protein kinase type II subunit delta OS=Homo sapiens GN=CAMK2D PE=1 SV=3 (Q13557)	Q13557 [2]	CAMK2D	56 kDa	9	5	6	3	5	7	6	2	3	4
Cluster of Chromobox protein homolog 3 OS=Homo sapiens GN=CBX3 PE=1 SV=4 (Q13185)	Q13185 [3]	CBX3	21 kDa	2	1	0	3	1	3	2	0	1	1
Cluster of Chromodomain-helicase-DNA-binding protein 4 OS=Homo sapiens GN=CHD4 PE=1 SV=2 (Q14839)	Q14839 [2]	CHD4	218 kDa	2	3	1	0	1	1	1	1	1	1
Cluster of Clathrin heavy chain 1 OS=Homo sapiens GN=CLTC PE=1 SV=5 (Q00610)	Q00610 [2]	CLTC	192 kDa	63	39	23	29	22	34	29	32	29	32
Cluster of EH domain-containing protein 1 OS=Homo sapiens GN=EHD1 PE=1 SV=2 (Q9H4M9)	Q9H4M9 [2]	EHD1	61 kDa	2	2	3	2	1	1	2	2	2	1
Cluster of Eukaryotic initiation factor 4A-I OS=Homo sapiens GN=EIF4A1 PE=1 SV=1 (P60842)	P60842 [2]	EIF4A1	46 kDa	10	9	5	7	6	9	8	7	9	5
Cluster of Glutathione S-transferase Mu 3 OS=Homo sapiens GN=GSTM3 PE=1 SV=3 (P21266)	P21266 [2]	GSTM3	27 kDa	1	1	2	3	1	3	2	1	2	2
Cluster of Glycogen phosphorylase, liver form OS=Homo sapiens GN=PYGL PE=1 SV=4 (P06737)	P06737 [2]	PYGL	97 kDa	3	1	0	0	0	0	0	1	0	0
Cluster of Guanine nucleotide-binding protein G(i) subunit alpha-2 OS=Homo sapiens GN=GNAI2 PE=1 SV=3 (P04899)	P04899 [5]	GNAI2	40 kDa	37	29	20	21	22	24	22	18	20	17
Cluster of Guanine nucleotide-binding protein subunit alpha-11 OS=Homo sapiens GN=GNA11 PE=1 SV=2 (P29992)	P29992 [2]	GNA11	42 kDa	1	2	1	1	0	4	0	0	0	1
Cluster of Heat shock 70 kDa protein 4 OS=Homo sapiens GN=HSPA4 PE=1 SV=4 (P34932)	P34932 [3]	HSPA4	94 kDa	2	1	0	1	0	0	1	0	1	1
Cluster of Heat shock cognate 71 kDa protein OS=Homo sapiens GN=HSPA8 PE=1 SV=1 (P11142)	P11142 [2]	HSPA8	71 kDa	48	31	31	30	28	37	34	31	35	28
Cluster of Heterogeneous nuclear ribonucleoprotein H OS=Homo sapiens GN=HNRNPH1 PE=1 SV=4 (P31943)	P31943 [2]	HNRNPH1	49 kDa	10	8	9	7	7	7	5	4	9	10
Cluster of Histone deacetylase 2 OS=Homo sapiens GN=HDAC2 PE=1 SV=2 (Q92769)	Q92769 [2]	HDAC2	55 kDa	2	2	0	1	1	1	4	3	2	2
Cluster of Histone H1.2 OS=Homo sapiens GN=HIST1H1C PE=1 SV=2 (P16403)	P16403 [2]	HIST1H1C	21 kDa	14	20	23	23	22	15	17	17	18	17
Cluster of Histone H2A type 1 OS=Homo sapiens GN=HIST1H2AG PE=1 SV=2 (P0C0S8)	P0C0S8 [11]	HIST1H2AG	14 kDa	40	36	57	50	49	51	45	47	56	41
Cluster of Histone H2B type 1-M OS=Homo sapiens GN=HIST1H2BM PE=1 SV=3 (Q99879)	Q99879 [3]	HIST1H2BM	14 kDa	52	57	67	62	47	55	74	43	59	56
Cluster of Histone-binding protein RBBP4 OS=Homo sapiens GN=RBBP4 PE=1 SV=3 (Q09028)	Q09028 [2]	RBBP4	48 kDa	2	1	0	1	0	0	0	0	0	1
Cluster of HLA class I histocompatibility antigen, A-24 alpha chain OS=Homo sapiens GN=HLA-A PE=1 SV=2 (P05534)	P05534 [6]	HLA-A	41 kDa	9	4	2	4	5	4	3	3	4	7
Cluster of Keratin, type I cytoskeletal 10 OS=Homo sapiens GN=KRT10 PE=1 SV=6 (P13645)	P13645 [6]	KRT10	59 kDa	36	60	13	8	19	30	24	44	13	42
Cluster of Keratin, type II cytoskeletal 1 OS=Homo sapiens GN=KRT1 PE=1 SV=6 (P04264)	P04264 [2]	KRT1	66 kDa	55	76	30	32	55	42	49	63	31	60
Cluster of L-lactate dehydrogenase A chain OS=Homo sapiens GN=LDHA PE=1 SV=2 (P00338)	P00338 [3]	LDHA	37 kDa	10	6	4	4	4	4	1	7	4	6
Cluster of Lamina-associated polypeptide 2, isoforms beta/gamma OS=Homo sapiens GN=TMPO PE=1 SV=2 (P42167)	P42167 [2]	TMPO	51 kDa	4	0	1	2	1	2	1	1	1	2
Cluster of Myoferlin OS=Homo sapiens GN=MYOF PE=1 SV=1 (Q9NZM1)	Q9NZM1 [2]	MYOF	235 kDa	34	16	6	8	7	10	5	12	9	14
Cluster of Myosin regulatory light chain 12A OS=Homo sapiens GN=MYL12A PE=1 SV=2 (P19105)	P19105 [2]	MYL12A	20 kDa	31	30	27	29	28	29	32	29	29	24
Cluster of Myosin-9 OS=Homo sapiens GN=MYH9 PE=1 SV=4 (P35579)	P35579 [5]	MYH9	227 kDa	797	737	688	693	690	677	655	550	652	558
Cluster of Nuclear factor 1 X-type OS=Homo sapiens GN=NFIX PE=1 SV=2 (Q14938)	Q14938 [3]	NFIX	55 kDa	0	1	2	0	4	0	1	0	1	0
Cluster of Nuclease-sensitive element-binding protein 1 OS=Homo sapiens GN=YBX1 PE=1 SV=3 (P67809)	P67809 [2]	YBX1	36 kDa	13	7	4	5	6	5	6	4	4	4
Cluster of Nucleolar RNA helicase 2 OS=Homo sapiens GN=DDX21 PE=1 SV=5 (Q9NR30)	Q9NR30 [2]	DDX21	87 kDa	6	4	8	7	5	6	5	3	6	2
Cluster of Nucleoside diphosphate kinase B OS=Homo sapiens GN=NME2 PE=1 SV=1 (P22392)	P22392 [2]	NME2	17 kDa	2	1	0	2	0	1	1	1	1	2
Cluster of Phosphoglycerate kinase 1 OS=Homo sapiens GN=PGK1 PE=1 SV=3 (P00558)	P00558 [2]	PGK1	45 kDa	7	4	4	4	2	3	2	3	3	2
Cluster of Plasma membrane calcium-transporting ATPase 4 OS=Homo sapiens GN=ATP2B4 PE=1 SV=2 (P23634)	P23634 [3]	ATP2B4	138 kDa	3	1	1	1	1	3	0	0	2	0
Cluster of Plastin-3 OS=Homo sapiens GN=PLS3 PE=1 SV=4 (P13797)	P13797 [2]	PLS3	71 kDa	2	1	1	2	1	3	1	1	1	0
Cluster of Platelet-derived growth factor receptor beta OS=Homo sapiens GN=PDGFRB PE=1 SV=1 (P09619)	P09619 [4]	PDGFRB	124 kDa	4	3	1	4	3	3	3	2	2	1
Cluster of Plectin OS=Homo sapiens GN=PLEC PE=1 SV=3 (Q15149)	Q15149 [2]	PLEC	532 kDa	282	196	185	197	194	205	176	181	186	184
Cluster of Polyadenylate-binding protein 1 OS=Homo sapiens GN=PABPC1 PE=1 SV=2 (P11940)	P11940 [3]	PABPC1	71 kDa	10	8	5	8	5	9	5	4	7	7
Cluster of Polypyrimidine tract-binding protein 1 OS=Homo sapiens GN=PTBP1 PE=1 SV=1 (P26599)	P26599 [2]	PTBP1	57 kDa	5	4	2	1	2	4	2	5	2	4
Cluster of Pregnancy zone protein OS=Homo sapiens GN=PZP PE=1 SV=4 (P20742)	P20742 [2]	PZP	164 kDa	11	4	0	1	2	3	0	4	3	1
Cluster of Protein Wnt-5a OS=Homo sapiens GN=WNT5A PE=1 SV=2 (P41221)	P41221 [2]	WNT5A	42 kDa	6	6	1	3	3	5	4	3	3	6
Cluster of Ras-related protein Rab-1A OS=Homo sapiens GN=RAB1A PE=1 SV=3 (P62820)	P62820 [5]	RAB1A	23 kDa	12	12	7	8	8	9	5	11	5	12
Cluster of Ras-related protein Rab-6A OS=Homo sapiens GN=RAB6A PE=1 SV=3 (P20340)	P20340 [3]	RAB6A	24 kDa	4	3	1	0	1	2	1	4	0	1
Cluster of Ras-related protein Ral-A OS=Homo sapiens GN=RALA PE=1 SV=1 (P11233)	P11233 [2]	RALA	24 kDa	5	3	2	2	1	1	1	2	1	3
Cluster of Ras-related protein Rap-1b OS=Homo sapiens GN=RAP1B PE=1 SV=1 (P61224)	P61224 [2]	RAP1B	21 kDa	7	6	5	5	3	5	7	8	4	6
Cluster of RNA-binding motif protein, X chromosome OS=Homo sapiens GN=RBMX PE=1 SV=3 (P38159)	P38159 [2]	RBMX	42 kDa	8	9	8	10	9	9	9	10	10	7
Cluster of Scaffold attachment factor B1 OS=Homo sapiens GN=SAFB PE=1 SV=4 (Q15424)	Q15424 [2]	SAFB	103 kDa	3	4	1	1	1	2	1	3	2	1
Cluster of Serine/threonine-protein kinase MRCK beta OS=Homo sapiens GN=CDC42BPB PE=1 SV=2 (Q9Y5S2)	Q9Y5S2 [2]	CDC42BPB	194 kDa	3	4	1	2	1	0	0	1	1	0
Cluster of Serine/threonine-protein phosphatase PP1-beta catalytic subunit OS=Homo sapiens GN=PPP1CB PE=1 SV=3 (P62140)	P62140 [2]	PPP1CB	37 kDa	9	7	7	7	6	6	5	5	7	7
Cluster of Sodium/potassium-transporting ATPase subunit alpha-1 OS=Homo sapiens GN=ATP1A1 PE=1 SV=1 (P05023)	P05023 [3]	ATP1A1	113 kDa	9	7	0	4	3	3	2	4	1	3
Cluster of SWI/SNF complex subunit SMARCC2 OS=Homo sapiens GN=SMARCC2 PE=1 SV=1 (Q8TAQ2)	Q8TAQ2 [2]	SMARCC2	133 kDa	3	2	0	0	0	0	1	0	0	1
Cluster of SWI/SNF-related matrix-associated actin-dependent regulator of chromatin subfamily A member 5 OS=Homo sapiens GN=SMARCA5 PE=1 SV=1 (O60264)	O60264 [2]	SMARCA5	122 kDa	9	4	10	7	6	11	6	6	10	8
Cluster of Transcriptional activator protein Pur-alpha OS=Homo sapiens GN=PURA PE=1 SV=2 (Q00577)	Q00577 [2]	PURA	35 kDa	4	4	1	3	2	2	3	2	1	3
Cluster of Transforming protein RhoA OS=Homo sapiens GN=RHOA PE=1 SV=1 (P61586)	P61586 [2]	RHOA	22 kDa	3	2	4	3	3	2	4	2	3	3
Cluster of Tropomyosin alpha-1 chain OS=Homo sapiens GN=TPM1 PE=1 SV=2 (P09493)	P09493 [3]	TPM1	33 kDa	47	39	30	39	34	28	24	32	32	35
Cluster of Tubulin alpha-1A chain OS=Homo sapiens GN=TUBA1A PE=1 SV=1 (Q71U36)	Q71U36 [3]	TUBA1A	50 kDa	60	58	44	60	45	56	42	53	53	54
Cluster of Tubulin beta chain OS=Homo sapiens GN=TUBB PE=1 SV=2 (P07437)	P07437 [7]	TUBB	50 kDa	95	86	92	98	93	97	84	90	99	86
Cluster of Tyrosine-protein kinase Yes OS=Homo sapiens GN=YES1 PE=1 SV=3 (P07947)	P07947 [8]	YES1	61 kDa	9	6	3	5	1	5	3	3	3	4
Cluster of Ubiquitin-40S ribosomal protein S27a OS=Homo sapiens GN=RPS27A PE=1 SV=2 (P62979)	P62979 [2]	RPS27A	18 kDa	27	26	29	31	28	23	25	28	28	26
Cluster of Unconventional myosin-Ie OS=Homo sapiens GN=MYO1E PE=1 SV=2 (Q12965)	Q12965 [2]	MYO1E	127 kDa	0	3	3	2	3	4	1	1	3	1
Cluster of Unconventional myosin-Va OS=Homo sapiens GN=MYO5A PE=1 SV=2 (Q9Y4I1)	Q9Y4I1 [2]	MYO5A	215 kDa	11	10	10	11	10	7	3	4	11	6
Cluster of Vimentin OS=Homo sapiens GN=VIM PE=1 SV=4 (P08670)	P08670 [12]	VIM	54 kDa	296	233	167	181	187	201	183	225	156	213
Clusterin OS=Homo sapiens GN=CLU PE=1 SV=1	P10909	CLU	52 kDa	2	0	0	0	0	1	0	0	0	1
Coatomer subunit alpha OS=Homo sapiens GN=COPA PE=1 SV=2	P53621	COPA	138 kDa	14	12	10	8	11	10	11	12	10	9
Coatomer subunit beta OS=Homo sapiens GN=COPB1 PE=1 SV=3	P53618	COPB1	107 kDa	3	7	3	6	3	4	3	3	3	4
Coatomer subunit beta' OS=Homo sapiens GN=COPB2 PE=1 SV=2	P35606	COPB2	102 kDa	11	8	7	5	9	10	5	6	7	9
Coatomer subunit delta OS=Homo sapiens GN=ARCN1 PE=1 SV=1	P48444	ARCN1	57 kDa	2	1	0	0	1	1	1	1	1	1
Coatomer subunit epsilon OS=Homo sapiens GN=COPE PE=1 SV=3	O14579	COPE	34 kDa	1	1	1	1	1	2	1	1	1	0
Coatomer subunit gamma-1 OS=Homo sapiens GN=COPG1 PE=1 SV=1	Q9Y678	COPG1	98 kDa	7	4	4	2	2	4	2	4	4	3
Cofilin-1 OS=Homo sapiens GN=CFL1 PE=1 SV=3	P23528	CFL1	19 kDa	8	6	7	10	7	8	9	7	10	5
Coiled-coil domain-containing protein 80 OS=Homo sapiens GN=CCDC80 PE=1 SV=1	Q76M96	CCDC80	108 kDa	15	18	7	10	6	12	8	11	7	16
Collagen alpha-1(I) chain OS=Homo sapiens GN=COL1A1 PE=1 SV=5	P02452	COL1A1	139 kDa	361	519	624	560	588	607	538	409	618	499
Collagen alpha-1(II) chain OS=Homo sapiens GN=COL2A1 PE=1 SV=3	P02458	COL2A1	142 kDa	19	29	30	29	32	30	30	21	34	24
Collagen alpha-1(III) chain OS=Homo sapiens GN=COL3A1 PE=1 SV=4	P02461	COL3A1	139 kDa	34	55	89	70	84	74	65	43	77	61
Collagen alpha-1(IV) chain OS=Homo sapiens GN=COL4A1 PE=1 SV=3	P02462	COL4A1	161 kDa	5	9	18	15	14	14	11	7	12	10
Collagen alpha-1(V) chain OS=Homo sapiens GN=COL5A1 PE=1 SV=3	P20908	COL5A1	184 kDa	34	66	87	85	84	87	71	53	85	66
Collagen alpha-1(VI) chain OS=Homo sapiens GN=COL6A1 PE=1 SV=3	P12109	COL6A1	109 kDa	159	214	291	277	257	278	268	198	325	243
Collagen alpha-1(VIII) chain OS=Homo sapiens GN=COL8A1 PE=1 SV=2	P27658	COL8A1	73 kDa	7	13	13	14	12	14	9	9	15	12
Collagen alpha-1(XI) chain OS=Homo sapiens GN=COL11A1 PE=1 SV=4	P12107	COL11A1	181 kDa	8	17	20	16	20	20	19	14	22	16
Collagen alpha-1(XII) chain OS=Homo sapiens GN=COL12A1 PE=1 SV=2	Q99715	COL12A1	333 kDa	527	434	387	372	378	422	426	429	416	407
Collagen alpha-1(XIV) chain OS=Homo sapiens GN=COL14A1 PE=1 SV=3	Q05707	COL14A1	194 kDa	21	20	10	17	16	22	12	16	15	20
Collagen alpha-1(XVI) chain OS=Homo sapiens GN=COL16A1 PE=1 SV=2	Q07092	COL16A1	158 kDa	8	12	19	19	18	19	15	9	21	17
Collagen alpha-1(XVIII) chain OS=Homo sapiens GN=COL18A1 PE=1 SV=5	P39060	COL18A1	178 kDa	11	10	16	21	20	21	20	16	17	21
Collagen alpha-2(I) chain OS=Homo sapiens GN=COL1A2 PE=1 SV=7	P08123	COL1A2	129 kDa	159	242	337	287	301	306	256	224	322	289
Collagen alpha-2(IV) chain OS=Homo sapiens GN=COL4A2 PE=1 SV=4	P08572	COL4A2	168 kDa	4	13	17	17	16	18	15	9	22	15
Collagen alpha-2(V) chain OS=Homo sapiens GN=COL5A2 PE=1 SV=3	P05997	COL5A2	145 kDa	35	68	85	87	89	82	65	66	84	69
Collagen alpha-2(VI) chain OS=Homo sapiens GN=COL6A2 PE=1 SV=4	P12110	COL6A2	109 kDa	102	139	195	181	185	174	179	126	198	165
Collagen alpha-2(VIII) chain OS=Homo sapiens GN=COL8A2 PE=1 SV=2	P25067	COL8A2	67 kDa	0	1	0	1	1	2	1	0	2	0
Collagen alpha-3(V) chain OS=Homo sapiens GN=COL5A3 PE=1 SV=3	P25940	COL5A3	172 kDa	7	16	25	21	27	26	24	15	26	17
Collagen alpha-3(VI) chain OS=Homo sapiens GN=COL6A3 PE=1 SV=5	P12111	COL6A3	344 kDa	566	766	1122	988	1060	1017	1004	712	1163	884
Collagen triple helix repeat-containing protein 1 OS=Homo sapiens GN=CTHRC1 PE=1 SV=1	Q96CG8	CTHRC1	26 kDa	11	7	8	7	8	8	6	6	6	8
Collectin-12 OS=Homo sapiens GN=COLEC12 PE=1 SV=3	Q5KU26	COLEC12	82 kDa	1	5	2	2	2	3	0	2	2	2
Complement C3 OS=Homo sapiens GN=C3 PE=1 SV=2	P01024	C3	187 kDa	3	3	2	2	0	5	1	4	1	1
Complement C4-A OS=Homo sapiens GN=C4A PE=1 SV=2	P0C0L4	C4A	193 kDa	3	3	1	1	1	2	1	2	1	2
Complement decay-accelerating factor OS=Homo sapiens GN=CD55 PE=1 SV=4	P08174	CD55	41 kDa	1	2	0	2	1	1	2	3	0	1
Connective tissue growth factor OS=Homo sapiens GN=CTGF PE=1 SV=2	P29279	CTGF	38 kDa	5	5	0	4	4	2	0	4	1	2
Constitutive coactivator of PPAR-gamma-like protein 1 OS=Homo sapiens GN=FAM120A PE=1 SV=2	Q9NZB2	FAM120A	122 kDa	6	5	3	4	6	3	2	2	5	1
Copine-3 OS=Homo sapiens GN=CPNE3 PE=1 SV=1	O75131	CPNE3	60 kDa	2	1	0	0	0	0	0	0	0	0
Core histone macro-H2A.1 OS=Homo sapiens GN=H2AFY PE=1 SV=4	O75367	H2AFY	40 kDa	25	40	46	39	44	51	46	40	52	40
Core histone macro-H2A.2 OS=Homo sapiens GN=H2AFY2 PE=1 SV=3	Q9P0M6	H2AFY2	40 kDa	11	15	20	22	19	16	16	11	25	13
Coronin-1B OS=Homo sapiens GN=CORO1B PE=1 SV=1	Q9BR76	CORO1B	54 kDa	2	2	0	0	0	1	1	0	0	0
Coronin-1C OS=Homo sapiens GN=CORO1C PE=1 SV=1	Q9ULV4	CORO1C	53 kDa	6	6	2	4	6	4	3	8	3	5
Cullin-4B OS=Homo sapiens GN=CUL4B PE=1 SV=4	Q13620	CUL4B	104 kDa	2	0	0	0	0	0	0	1	0	0
Cullin-associated NEDD8-dissociated protein 1 OS=Homo sapiens GN=CAND1 PE=1 SV=2	Q86VP6	CAND1	136 kDa	5	2	0	1	0	0	0	2	0	0
Cystatin-B OS=Homo sapiens GN=CSTB PE=1 SV=2	P04080	CSTB	11 kDa	1	1	2	2	1	1	1	0	2	1
Cysteine-rich secretory protein LCCL domain-containing 2 OS=Homo sapiens GN=CRISPLD2 PE=2 SV=1	Q9H0B8	CRISPLD2	56 kDa	2	1	1	0	1	1	2	0	1	0
Cytochrome b-c1 complex subunit 1, mitochondrial OS=Homo sapiens GN=UQCRC1 PE=1 SV=3	P31930	UQCRC1	53 kDa	2	1	0	0	0	1	1	1	1	1
Cytochrome b-c1 complex subunit 2, mitochondrial OS=Homo sapiens GN=UQCRC2 PE=1 SV=3	P22695	UQCRC2	48 kDa	2	2	0	1	0	1	0	1	1	1
Cytochrome c oxidase subunit 2 OS=Homo sapiens GN=MT-CO2 PE=1 SV=1	P00403	MT-CO2	26 kDa	3	3	2	2	2	2	1	2	2	3
Cytoplasmic dynein 1 heavy chain 1 OS=Homo sapiens GN=DYNC1H1 PE=1 SV=5	Q14204	DYNC1H1	532 kDa	71	59	41	43	41	46	38	42	37	36
Cytoplasmic dynein 1 intermediate chain 2 OS=Homo sapiens GN=DYNC1I2 PE=1 SV=3	Q13409	DYNC1I2	71 kDa	2	0	0	1	1	1	0	2	0	2
Cytoplasmic dynein 1 light intermediate chain 1 OS=Homo sapiens GN=DYNC1LI1 PE=1 SV=3	Q9Y6G9	DYNC1LI1	57 kDa	3	0	0	0	0	0	0	0	0	0
Cytoplasmic FMR1-interacting protein 1 OS=Homo sapiens GN=CYFIP1 PE=1 SV=1	Q7L576	CYFIP1	145 kDa	2	2	2	1	1	1	1	0	2	0
Cytoskeleton-associated protein 4 OS=Homo sapiens GN=CKAP4 PE=1 SV=2	Q07065	CKAP4	66 kDa	68	55	53	58	53	47	37	44	49	45
Cytoskeleton-associated protein 5 OS=Homo sapiens GN=CKAP5 PE=1 SV=3	Q14008	CKAP5	226 kDa	2	5	1	1	2	0	2	2	0	1
D-3-phosphoglycerate dehydrogenase OS=Homo sapiens GN=PHGDH PE=1 SV=4	O43175	PHGDH	57 kDa	4	2	0	1	0	1	2	1	2	2
DBH-like monooxygenase protein 1 OS=Homo sapiens GN=MOXD1 PE=1 SV=1	Q6UVY6	MOXD1	70 kDa	10	7	2	3	1	4	6	5	4	4
DCC-interacting protein 13-beta OS=Homo sapiens GN=APPL2 PE=1 SV=3	Q8NEU8	APPL2	74 kDa	2	1	1	2	0	1	1	0	1	1
Decorin OS=Homo sapiens GN=DCN PE=1 SV=1	P07585	DCN	40 kDa	17	18	21	18	18	29	21	14	21	17
Dedicator of cytokinesis protein 7 OS=Homo sapiens GN=DOCK7 PE=1 SV=4	Q96N67	DOCK7	243 kDa	1	2	1	0	0	0	0	1	0	0
Delta-1-pyrroline-5-carboxylate synthase OS=Homo sapiens GN=ALDH18A1 PE=1 SV=2	P54886	ALDH18A1	87 kDa	5	2	2	1	2	4	0	2	2	1
Deoxyribonuclease-1-like 1 OS=Homo sapiens GN=DNASE1L1 PE=1 SV=1	P49184	DNASE1L1	34 kDa	2	3	1	0	2	1	2	2	1	3
Dermatopontin OS=Homo sapiens GN=DPT PE=1 SV=2	Q07507	DPT	24 kDa	4	3	4	3	4	5	3	4	5	5
Desmoplakin OS=Homo sapiens GN=DSP PE=1 SV=3	P15924	DSP	332 kDa	1	2	0	0	1	0	0	0	0	0
Destrin OS=Homo sapiens GN=DSTN PE=1 SV=3	P60981	DSTN	19 kDa	1	1	2	2	2	1	2	1	2	2
Dihydrolipoyl dehydrogenase, mitochondrial OS=Homo sapiens GN=DLD PE=1 SV=2	P09622	DLD	54 kDa	2	0	0	0	0	0	0	0	0	0
Dihydrolipoyllysine-residue acetyltransferase component of pyruvate dehydrogenase complex, mitochondrial OS=Homo sapiens GN=DLAT PE=1 SV=3	P10515	DLAT	69 kDa	9	7	5	3	7	5	3	6	4	4
Dihydrolipoyllysine-residue succinyltransferase component of 2-oxoglutarate dehydrogenase complex, mitochondrial OS=Homo sapiens GN=DLST PE=1 SV=4	P36957	DLST	49 kDa	4	2	0	1	0	2	0	2	0	1
Dihydropyrimidinase-related protein 2 OS=Homo sapiens GN=DPYSL2 PE=1 SV=1	Q16555	DPYSL2	62 kDa	7	6	2	3	1	2	3	8	2	6
Dihydropyrimidinase-related protein 3 OS=Homo sapiens GN=DPYSL3 PE=1 SV=1	Q14195	DPYSL3	62 kDa	5	3	0	3	1	0	0	2	0	2
Dipeptidyl peptidase 4 OS=Homo sapiens GN=DPP4 PE=1 SV=2	P27487	DPP4	88 kDa	14	1	0	2	0	2	1	5	0	4
Disintegrin and metalloproteinase domain-containing protein 12 OS=Homo sapiens GN=ADAM12 PE=1 SV=3	O43184	ADAM12	100 kDa	0	1	1	0	1	2	1	0	0	0
DNA damage-binding protein 1 OS=Homo sapiens GN=DDB1 PE=1 SV=1	Q16531	DDB1	127 kDa	8	4	2	3	4	4	1	4	4	2
DNA dC->dU-editing enzyme APOBEC-3C OS=Homo sapiens GN=APOBEC3C PE=1 SV=2	Q9NRW3	APOBEC3C	23 kDa	0	2	0	2	1	1	1	0	0	0
DNA repair protein complementing XP-C cells OS=Homo sapiens GN=XPC PE=1 SV=4	Q01831	XPC	106 kDa	0	0	0	2	2	0	0	0	0	0
DNA topoisomerase 1 OS=Homo sapiens GN=TOP1 PE=1 SV=2	P11387	TOP1	91 kDa	1	0	2	0	0	2	0	0	2	1
DNA topoisomerase 2-alpha OS=Homo sapiens GN=TOP2A PE=1 SV=3	P11388	TOP2A	174 kDa	7	11	11	14	14	12	10	11	14	13
DNA topoisomerase 2-beta OS=Homo sapiens GN=TOP2B PE=1 SV=3	Q02880	TOP2B	183 kDa	11	16	26	26	28	30	24	15	31	19
DNA-dependent protein kinase catalytic subunit OS=Homo sapiens GN=PRKDC PE=1 SV=3	P78527	PRKDC	469 kDa	22	17	14	19	14	24	16	8	16	12
DNA-directed RNA polymerase II subunit RPB1 OS=Homo sapiens GN=POLR2A PE=1 SV=2	P24928	POLR2A	217 kDa	3	0	0	0	0	0	1	3	1	3
DNA-directed RNA polymerase II subunit RPB2 OS=Homo sapiens GN=POLR2B PE=1 SV=1	P30876	POLR2B	134 kDa	1	0	0	0	0	2	2	1	1	0
DnaJ homolog subfamily C member 10 OS=Homo sapiens GN=DNAJC10 PE=1 SV=2	Q8IXB1	DNAJC10	91 kDa	3	1	1	1	1	2	0	1	1	1
Dolichyl-diphosphooligosaccharide--protein glycosyltransferase 48 kDa subunit OS=Homo sapiens GN=DDOST PE=1 SV=4	P39656	DDOST	51 kDa	5	3	5	3	5	5	4	4	5	3
Dolichyl-diphosphooligosaccharide--protein glycosyltransferase subunit 1 OS=Homo sapiens GN=RPN1 PE=1 SV=1	P04843	RPN1	69 kDa	18	18	15	17	13	21	14	11	16	10
Dolichyl-diphosphooligosaccharide--protein glycosyltransferase subunit 2 OS=Homo sapiens GN=RPN2 PE=1 SV=3	P04844	RPN2	69 kDa	13	10	7	8	9	7	7	12	6	8
Dolichyl-diphosphooligosaccharide--protein glycosyltransferase subunit STT3A OS=Homo sapiens GN=STT3A PE=1 SV=2	P46977	STT3A	81 kDa	1	1	1	0	0	2	1	0	1	1
Dolichyl-diphosphooligosaccharide--protein glycosyltransferase subunit STT3B OS=Homo sapiens GN=STT3B PE=1 SV=1	Q8TCJ2	STT3B	94 kDa	3	4	2	1	2	4	3	0	2	1
Double-strand-break repair protein rad21 homolog OS=Homo sapiens GN=RAD21 PE=1 SV=2	O60216	RAD21	72 kDa	0	0	0	2	1	2	2	1	2	0
Double-stranded RNA-binding protein Staufen homolog 1 OS=Homo sapiens GN=STAU1 PE=1 SV=2	O95793	STAU1	63 kDa	3	4	2	3	3	1	2	2	1	2
Drebrin OS=Homo sapiens GN=DBN1 PE=1 SV=4	Q16643	DBN1	71 kDa	8	3	3	4	4	4	6	3	4	4
Drebrin-like protein OS=Homo sapiens GN=DBNL PE=1 SV=1	Q9UJU6	DBNL	48 kDa	2	0	0	0	0	0	0	1	0	0
Dynactin subunit 1 OS=Homo sapiens GN=DCTN1 PE=1 SV=3	Q14203	DCTN1	142 kDa	6	4	1	5	2	2	2	0	2	0
Dynactin subunit 2 OS=Homo sapiens GN=DCTN2 PE=1 SV=4	Q13561	DCTN2	44 kDa	2	0	0	0	0	0	0	0	0	0
Dynein light chain 1, cytoplasmic OS=Homo sapiens GN=DYNLL1 PE=1 SV=1	P63167	DYNLL1	10 kDa	2	1	1	2	0	2	1	1	2	1
Dystonin OS=Homo sapiens GN=DST PE=1 SV=4	Q03001	DST	861 kDa	8	9	7	8	8	14	7	9	6	6
E3 ubiquitin-protein ligase RNF213 OS=Homo sapiens GN=RNF213 PE=1 SV=3	Q63HN8	RNF213	591 kDa	2	0	0	1	0	1	0	0	0	0
E3 ubiquitin-protein ligase UHRF1 OS=Homo sapiens GN=UHRF1 PE=1 SV=1	Q96T88	UHRF1	90 kDa	2	1	0	0	1	0	0	0	0	0
E3 UFM1-protein ligase 1 OS=Homo sapiens GN=UFL1 PE=1 SV=2	O94874	UFL1	90 kDa	1	1	1	0	2	2	1	0	0	0
Early endosome antigen 1 OS=Homo sapiens GN=EEA1 PE=1 SV=2	Q15075	EEA1	162 kDa	7	2	0	0	0	0	0	0	0	0
EGF-containing fibulin-like extracellular matrix protein 1 OS=Homo sapiens GN=EFEMP1 PE=1 SV=2	Q12805	EFEMP1	55 kDa	1	1	1	1	2	0	1	1	1	3
EGF-containing fibulin-like extracellular matrix protein 2 OS=Homo sapiens GN=EFEMP2 PE=1 SV=3	O95967	EFEMP2	49 kDa	18	18	19	20	16	26	20	19	17	19
EGF-like repeat and discoidin I-like domain-containing protein 3 OS=Homo sapiens GN=EDIL3 PE=1 SV=1	O43854	EDIL3	54 kDa	5	5	1	2	0	3	1	2	0	3
EH domain-containing protein 2 OS=Homo sapiens GN=EHD2 PE=1 SV=2	Q9NZN4	EHD2	61 kDa	12	8	8	7	8	9	6	5	11	7
EH domain-containing protein 4 OS=Homo sapiens GN=EHD4 PE=1 SV=1	Q9H223	EHD4	61 kDa	1	2	1	2	0	3	2	0	2	1
eIF-2-alpha kinase activator GCN1 OS=Homo sapiens GN=GCN1 PE=1 SV=6	Q92616	GCN1	293 kDa	5	3	1	3	1	5	1	2	1	1
Elastin OS=Homo sapiens GN=ELN PE=1 SV=3	P15502	ELN	68 kDa	0	1	3	1	1	2	2	2	4	2
Elongation factor 1-delta OS=Homo sapiens GN=EEF1D PE=1 SV=5	P29692	EEF1D	31 kDa	7	2	3	4	3	3	4	3	2	2
Elongation factor 1-gamma OS=Homo sapiens GN=EEF1G PE=1 SV=3	P26641	EEF1G	50 kDa	5	5	4	2	3	4	5	4	3	4
Elongation factor 2 OS=Homo sapiens GN=EEF2 PE=1 SV=4	P13639	EEF2	95 kDa	21	16	14	13	13	12	10	8	15	9
Elongation factor Tu, mitochondrial OS=Homo sapiens GN=TUFM PE=1 SV=2	P49411	TUFM	50 kDa	1	1	2	1	1	2	1	1	2	1
Emerin OS=Homo sapiens GN=EMD PE=1 SV=1	P50402	EMD	29 kDa	1	1	1	2	0	2	1	1	1	0
EMILIN-1 OS=Homo sapiens GN=EMILIN1 PE=1 SV=3	Q9Y6C2	EMILIN1	107 kDa	72	105	141	124	122	131	107	90	127	100
EMILIN-2 OS=Homo sapiens GN=EMILIN2 PE=1 SV=3	Q9BXX0	EMILIN2	116 kDa	6	15	21	20	15	28	18	9	21	17
Endoplasmic reticulum resident protein 29 OS=Homo sapiens GN=ERP29 PE=1 SV=4	P30040	ERP29	29 kDa	2	0	0	0	0	0	0	0	0	0
Endoplasmin OS=Homo sapiens GN=HSP90B1 PE=1 SV=1	P14625	HSP90B1	92 kDa	29	22	16	21	16	22	14	19	18	20
Endosialin OS=Homo sapiens GN=CD248 PE=1 SV=1	Q9HCU0	CD248	81 kDa	2	1	0	0	0	1	0	0	0	0
Erlin-1 OS=Homo sapiens GN=ERLIN1 PE=1 SV=1	O75477	ERLIN1	39 kDa	9	10	6	7	7	7	4	6	5	6
Erlin-2 OS=Homo sapiens GN=ERLIN2 PE=1 SV=1	O94905	ERLIN2	38 kDa	11	9	11	9	7	7	8	6	8	7
Erythrocyte band 7 integral membrane protein OS=Homo sapiens GN=STOM PE=1 SV=3	P27105	STOM	32 kDa	25	19	13	12	17	19	15	16	17	15
Eukaryotic initiation factor 4A-III OS=Homo sapiens GN=EIF4A3 PE=1 SV=4	P38919	EIF4A3	47 kDa	1	1	0	2	2	1	3	1	3	1
Eukaryotic translation elongation factor 1 epsilon-1 OS=Homo sapiens GN=EEF1E1 PE=1 SV=1	O43324	EEF1E1	20 kDa	2	1	0	0	0	1	1	1	0	0
Eukaryotic translation initiation factor 2 subunit 1 OS=Homo sapiens GN=EIF2S1 PE=1 SV=3	P05198	EIF2S1	36 kDa	10	7	3	6	5	6	4	7	4	7
Eukaryotic translation initiation factor 2 subunit 2 OS=Homo sapiens GN=EIF2S2 PE=1 SV=2	P20042	EIF2S2	38 kDa	12	3	0	0	0	0	0	3	0	1
Eukaryotic translation initiation factor 2 subunit 3 OS=Homo sapiens GN=EIF2S3 PE=1 SV=3	P41091	EIF2S3	51 kDa	9	4	4	4	6	4	2	2	5	3
Eukaryotic translation initiation factor 3 subunit A OS=Homo sapiens GN=EIF3A PE=1 SV=1	Q14152	EIF3A	167 kDa	4	1	0	0	0	1	0	0	1	0
Eukaryotic translation initiation factor 3 subunit I OS=Homo sapiens GN=EIF3I PE=1 SV=1	Q13347	EIF3I	37 kDa	3	1	0	1	1	1	0	3	0	1
Eukaryotic translation initiation factor 3 subunit L OS=Homo sapiens GN=EIF3L PE=1 SV=1	Q9Y262	EIF3L	67 kDa	3	0	0	0	0	0	0	1	0	0
Eukaryotic translation initiation factor 3 subunit M OS=Homo sapiens GN=EIF3M PE=1 SV=1	Q7L2H7	EIF3M	43 kDa	1	2	0	0	0	1	1	1	0	1
Eukaryotic translation initiation factor 4 gamma 1 OS=Homo sapiens GN=EIF4G1 PE=1 SV=4	Q04637	EIF4G1	175 kDa	5	0	0	0	0	2	0	1	0	0
Eukaryotic translation initiation factor 5A-1 OS=Homo sapiens GN=EIF5A PE=1 SV=2	P63241	EIF5A	17 kDa	3	3	4	2	2	2	5	1	3	3
Eukaryotic translation initiation factor 5B OS=Homo sapiens GN=EIF5B PE=1 SV=4	O60841	EIF5B	139 kDa	2	2	0	1	0	0	0	1	0	0
Eukaryotic translation initiation factor 6 OS=Homo sapiens GN=EIF6 PE=1 SV=1	P56537	EIF6	27 kDa	2	1	1	1	1	0	0	1	0	0
Exocyst complex component 1 OS=Homo sapiens GN=EXOC1 PE=1 SV=4	Q9NV70	EXOC1	102 kDa	1	0	2	0	0	0	0	0	1	0
Exportin-1 OS=Homo sapiens GN=XPO1 PE=1 SV=1	O14980	XPO1	123 kDa	4	1	2	1	1	1	1	0	0	1
Extended synaptotagmin-1 OS=Homo sapiens GN=ESYT1 PE=1 SV=1	Q9BSJ8	ESYT1	123 kDa	6	4	1	2	1	1	2	4	2	1
Extended synaptotagmin-2 OS=Homo sapiens GN=ESYT2 PE=1 SV=1	A0FGR8	ESYT2	102 kDa	1	1	0	2	1	2	0	2	0	1
Extracellular matrix protein 1 OS=Homo sapiens GN=ECM1 PE=1 SV=2	Q16610	ECM1	61 kDa	0	0	1	0	0	2	1	0	2	0
Extracellular sulfatase Sulf-1 OS=Homo sapiens GN=SULF1 PE=1 SV=1	Q8IWU6	SULF1	101 kDa	4	2	1	2	2	3	2	1	2	2
Extracellular sulfatase Sulf-2 OS=Homo sapiens GN=SULF2 PE=1 SV=1	Q8IWU5	SULF2	100 kDa	3	1	0	0	1	1	0	1	0	1
F-actin-capping protein subunit alpha-1 OS=Homo sapiens GN=CAPZA1 PE=1 SV=3	P52907	CAPZA1	33 kDa	10	8	4	4	4	5	4	10	5	9
F-actin-capping protein subunit alpha-2 OS=Homo sapiens GN=CAPZA2 PE=1 SV=3	P47755	CAPZA2	33 kDa	2	2	0	0	0	0	0	3	0	3
F-actin-capping protein subunit beta OS=Homo sapiens GN=CAPZB PE=1 SV=4	P47756	CAPZB	31 kDa	12	5	5	2	4	5	6	6	4	7
FACT complex subunit SPT16 OS=Homo sapiens GN=SUPT16H PE=1 SV=1	Q9Y5B9	SUPT16H	120 kDa	3	3	5	3	2	2	1	1	2	1
FACT complex subunit SSRP1 OS=Homo sapiens GN=SSRP1 PE=1 SV=1	Q08945	SSRP1	81 kDa	0	2	0	2	1	1	1	0	1	0
Fascin OS=Homo sapiens GN=FSCN1 PE=1 SV=3	Q16658	FSCN1	55 kDa	4	2	3	0	3	2	1	2	5	2
Fatty acid synthase OS=Homo sapiens GN=FASN PE=1 SV=3	P49327	FASN	273 kDa	3	4	0	0	0	1	1	1	2	1
FERM, ARHGEF and pleckstrin domain-containing protein 1 OS=Homo sapiens GN=FARP1 PE=1 SV=1	Q9Y4F1	FARP1	119 kDa	7	8	6	7	7	6	4	8	5	5
Ferritin light chain OS=Homo sapiens GN=FTL PE=1 SV=2	P02792	FTL	20 kDa	2	0	0	0	1	1	1	0	0	1
Fibrillin-1 OS=Homo sapiens GN=FBN1 PE=1 SV=3	P35555	FBN1	312 kDa	89	142	189	159	187	179	166	104	192	155
Fibrillin-2 OS=Homo sapiens GN=FBN2 PE=1 SV=3	P35556	FBN2	315 kDa	1	11	17	17	23	19	19	6	22	17
Fibrinogen beta chain OS=Homo sapiens GN=FGB PE=1 SV=2	P02675	FGB	56 kDa	0	0	0	0	0	2	0	0	0	0
Fibroblast growth factor 2 OS=Homo sapiens GN=FGF2 PE=1 SV=3	P09038	FGF2	31 kDa	4	4	5	5	4	4	3	3	4	3
Fibromodulin OS=Homo sapiens GN=FMOD PE=1 SV=2	Q06828	FMOD	43 kDa	4	3	1	1	1	1	0	0	1	0
Fibronectin OS=Homo sapiens GN=FN1 PE=1 SV=4	P02751	FN1	263 kDa	395	638	885	863	896	828	837	545	882	728
Fibronectin type III domain-containing protein 3B OS=Homo sapiens GN=FNDC3B PE=1 SV=2	Q53EP0	FNDC3B	133 kDa	2	5	2	1	3	0	2	0	3	0
Fibulin-1 OS=Homo sapiens GN=FBLN1 PE=1 SV=4	P23142	FBLN1	77 kDa	30	31	32	29	29	34	36	27	31	30
Fibulin-2 OS=Homo sapiens GN=FBLN2 PE=1 SV=2	P98095	FBLN2	127 kDa	64	75	102	84	98	99	95	80	105	90
Filamin-A OS=Homo sapiens GN=FLNA PE=1 SV=4	P21333	FLNA	281 kDa	201	130	91	98	75	114	86	126	100	110
Filamin-B OS=Homo sapiens GN=FLNB PE=1 SV=2	O75369	FLNB	278 kDa	44	27	11	20	10	18	11	30	14	18
Filamin-C OS=Homo sapiens GN=FLNC PE=1 SV=3	Q14315	FLNC	291 kDa	35	21	11	17	11	19	9	19	15	15
Flotillin-1 OS=Homo sapiens GN=FLOT1 PE=1 SV=3	O75955	FLOT1	47 kDa	16	11	10	13	11	13	12	6	9	12
Flotillin-2 OS=Homo sapiens GN=FLOT2 PE=1 SV=2	Q14254	FLOT2	47 kDa	18	19	11	15	7	21	13	15	16	17
Four and a half LIM domains protein 1 OS=Homo sapiens GN=FHL1 PE=1 SV=4	Q13642	FHL1	36 kDa	2	2	0	0	1	1	1	1	1	2
Four and a half LIM domains protein 2 OS=Homo sapiens GN=FHL2 PE=1 SV=3	Q14192	FHL2	32 kDa	3	1	0	1	3	1	2	3	2	1
Fructose-bisphosphate aldolase A OS=Homo sapiens GN=ALDOA PE=1 SV=2	P04075	ALDOA	39 kDa	8	2	3	3	2	2	1	4	1	2
Galectin-1 OS=Homo sapiens GN=LGALS1 PE=1 SV=2	P09382	LGALS1	15 kDa	30	19	27	26	24	21	26	21	24	27
Galectin-3 OS=Homo sapiens GN=LGALS3 PE=1 SV=5	P17931	LGALS3	26 kDa	9	9	3	4	8	6	8	6	7	7
Galectin-7 OS=Homo sapiens GN=LGALS7 PE=1 SV=2	P47929	LGALS7	15 kDa	0	4	0	0	0	0	0	0	0	0
Galectin-8 OS=Homo sapiens GN=LGALS8 PE=1 SV=4	O00214	LGALS8	36 kDa	2	2	1	1	1	1	1	3	2	0
Gamma-interferon-inducible protein 16 OS=Homo sapiens GN=IFI16 PE=1 SV=3	Q16666	IFI16	88 kDa	8	2	2	3	2	4	2	4	2	2
Gap junction alpha-1 protein OS=Homo sapiens GN=GJA1 PE=1 SV=2	P17302	GJA1	43 kDa	2	0	0	0	0	0	0	1	1	1
Gelsolin OS=Homo sapiens GN=GSN PE=1 SV=1	P06396	GSN	86 kDa	11	13	14	11	8	14	10	8	13	8
General transcription factor II-I OS=Homo sapiens GN=GTF2I PE=1 SV=2	P78347	GTF2I	112 kDa	3	9	6	12	9	5	6	3	10	7
General vesicular transport factor p115 OS=Homo sapiens GN=USO1 PE=1 SV=2	O60763	USO1	108 kDa	1	1	1	2	0	3	1	0	2	0
Glia-derived nexin OS=Homo sapiens GN=SERPINE2 PE=1 SV=1	P07093	SERPINE2	44 kDa	7	4	2	2	2	4	3	5	2	4
Glucose-6-phosphate 1-dehydrogenase OS=Homo sapiens GN=G6PD PE=1 SV=4	P11413	G6PD	59 kDa	1	0	1	2	0	1	0	0	2	1
Glucosidase 2 subunit beta OS=Homo sapiens GN=PRKCSH PE=1 SV=2	P14314	PRKCSH	59 kDa	4	0	0	0	0	0	0	1	0	0
Glutamate dehydrogenase 1, mitochondrial OS=Homo sapiens GN=GLUD1 PE=1 SV=2	P00367	GLUD1	61 kDa	6	0	1	1	1	2	2	1	1	1
Glutaminase kidney isoform, mitochondrial OS=Homo sapiens GN=GLS PE=1 SV=1	O94925	GLS	73 kDa	0	0	3	1	1	1	1	0	0	1
Glutamine--fructose-6-phosphate aminotransferase [isomerizing] 1 OS=Homo sapiens GN=GFPT1 PE=1 SV=3	Q06210	GFPT1	79 kDa	7	6	3	4	4	3	2	4	3	4
Glutamine--tRNA ligase OS=Homo sapiens GN=QARS PE=1 SV=1	P47897	QARS	88 kDa	4	2	0	0	0	1	0	0	0	0
Glutathione S-transferase P OS=Homo sapiens GN=GSTP1 PE=1 SV=2	P09211	GSTP1	23 kDa	3	1	2	2	1	3	2	1	3	2
Glyceraldehyde-3-phosphate dehydrogenase OS=Homo sapiens GN=GAPDH PE=1 SV=3	P04406	GAPDH	36 kDa	26	18	20	20	18	23	19	19	20	16
Glycogenin-1 OS=Homo sapiens GN=GYG1 PE=1 SV=4	P46976	GYG1	39 kDa	2	1	0	0	0	0	0	1	0	1
Glypican-1 OS=Homo sapiens GN=GPC1 PE=1 SV=2	P35052	GPC1	62 kDa	6	2	1	2	1	2	2	2	1	3
Golgi apparatus protein 1 OS=Homo sapiens GN=GLG1 PE=1 SV=2	Q92896	GLG1	135 kDa	8	5	5	4	4	6	5	6	3	2
Golgi integral membrane protein 4 OS=Homo sapiens GN=GOLIM4 PE=1 SV=1	O00461	GOLIM4	82 kDa	2	0	0	0	0	0	0	0	0	0
Golgi-associated plant pathogenesis-related protein 1 OS=Homo sapiens GN=GLIPR2 PE=1 SV=3	Q9H4G4	GLIPR2	17 kDa	8	3	2	2	3	1	3	2	2	2
Golgin subfamily A member 2 OS=Homo sapiens GN=GOLGA2 PE=1 SV=3	Q08379	GOLGA2	113 kDa	3	1	0	0	0	0	0	0	0	1
Golgin subfamily B member 1 OS=Homo sapiens GN=GOLGB1 PE=1 SV=2	Q14789	GOLGB1	376 kDa	3	1	0	1	0	0	0	1	0	0
Gremlin-1 OS=Homo sapiens GN=GREM1 PE=1 SV=1	O60565	GREM1	21 kDa	14	16	12	12	14	13	8	12	10	14
Gremlin-2 OS=Homo sapiens GN=GREM2 PE=1 SV=1	Q9H772	GREM2	19 kDa	5	3	0	0	0	0	0	0	0	3
Growth arrest-specific protein 1 OS=Homo sapiens GN=GAS1 PE=2 SV=2	P54826	GAS1	36 kDa	1	2	0	0	0	1	0	2	1	2
Growth/differentiation factor 15 OS=Homo sapiens GN=GDF15 PE=1 SV=3	Q99988	GDF15	34 kDa	2	2	2	2	1	2	1	4	3	3
GTP-binding nuclear protein Ran OS=Homo sapiens GN=RAN PE=1 SV=3	P62826	RAN	24 kDa	5	7	5	5	5	5	6	3	6	6
Guanine nucleotide-binding protein G(I)/G(S)/G(O) subunit gamma-12 OS=Homo sapiens GN=GNG12 PE=1 SV=3	Q9UBI6	GNG12	8 kDa	4	0	0	0	1	1	1	0	0	0
Guanine nucleotide-binding protein G(I)/G(S)/G(T) subunit beta-1 OS=Homo sapiens GN=GNB1 PE=1 SV=3	P62873	GNB1	37 kDa	18	11	11	13	12	11	13	12	5	11
Guanine nucleotide-binding protein G(I)/G(S)/G(T) subunit beta-2 OS=Homo sapiens GN=GNB2 PE=1 SV=3	P62879	GNB2	37 kDa	20	12	7	10	8	10	10	10	6	9
Guanine nucleotide-binding protein subunit beta-4 OS=Homo sapiens GN=GNB4 PE=1 SV=3	Q9HAV0	GNB4	38 kDa	10	4	4	6	3	7	6	5	3	4
Guanine nucleotide-binding protein-like 3 OS=Homo sapiens GN=GNL3 PE=1 SV=2	Q9BVP2	GNL3	62 kDa	2	3	0	4	0	3	1	1	2	2
H/ACA ribonucleoprotein complex subunit 4 OS=Homo sapiens GN=DKC1 PE=1 SV=3	O60832	DKC1	58 kDa	0	3	1	3	2	0	1	2	1	1
Heat shock 70 kDa protein 1A OS=Homo sapiens GN=HSPA1A PE=1 SV=1	P0DMV8 (+1)	HSPA1A	70 kDa	12	9	9	11	11	13	7	13	11	9
Heat shock protein beta-1 OS=Homo sapiens GN=HSPB1 PE=1 SV=2	P04792	HSPB1	23 kDa	7	6	3	4	4	6	3	7	5	5
Heat shock protein HSP 90-alpha OS=Homo sapiens GN=HSP90AA1 PE=1 SV=5	P07900	HSP90AA1	85 kDa	19	14	8	8	10	10	8	14	6	8
Heat shock protein HSP 90-beta OS=Homo sapiens GN=HSP90AB1 PE=1 SV=4	P08238	HSP90AB1	83 kDa	23	20	13	12	14	13	13	17	13	10
Hemicentin-1 OS=Homo sapiens GN=HMCN1 PE=1 SV=2	Q96RW7	HMCN1	613 kDa	14	28	36	34	43	43	31	22	42	32
Hemoglobin subunit alpha OS=Homo sapiens GN=HBA1 PE=1 SV=2	P69905	HBA1	15 kDa	7	5	5	7	4	7	7	8	6	5
Heterochromatin protein 1-binding protein 3 OS=Homo sapiens GN=HP1BP3 PE=1 SV=1	Q5SSJ5	HP1BP3	61 kDa	7	8	11	6	8	7	5	5	7	4
Heterogeneous nuclear ribonucleoprotein A/B OS=Homo sapiens GN=HNRNPAB PE=1 SV=2	Q99729	HNRNPAB	36 kDa	5	3	1	0	1	3	1	2	0	1
Heterogeneous nuclear ribonucleoprotein A0 OS=Homo sapiens GN=HNRNPA0 PE=1 SV=1	Q13151	HNRNPA0	31 kDa	7	4	4	4	3	3	2	5	2	3
Heterogeneous nuclear ribonucleoprotein A1 OS=Homo sapiens GN=HNRNPA1 PE=1 SV=5	P09651	HNRNPA1	39 kDa	11	8	6	4	5	8	6	9	6	5
Heterogeneous nuclear ribonucleoprotein A3 OS=Homo sapiens GN=HNRNPA3 PE=1 SV=2	P51991	HNRNPA3	40 kDa	9	7	3	8	3	6	7	4	3	3
Heterogeneous nuclear ribonucleoprotein D-like OS=Homo sapiens GN=HNRNPDL PE=1 SV=3	O14979	HNRNPDL	46 kDa	3	2	1	0	0	2	1	1	1	2
Heterogeneous nuclear ribonucleoprotein D0 OS=Homo sapiens GN=HNRNPD PE=1 SV=1	Q14103	HNRNPD	38 kDa	4	4	3	2	3	4	2	4	3	2
Heterogeneous nuclear ribonucleoprotein F OS=Homo sapiens GN=HNRNPF PE=1 SV=3	P52597	HNRNPF	46 kDa	4	3	3	2	2	3	2	0	3	5
Heterogeneous nuclear ribonucleoprotein H3 OS=Homo sapiens GN=HNRNPH3 PE=1 SV=2	P31942	HNRNPH3	37 kDa	5	3	1	3	0	4	1	3	2	3
Heterogeneous nuclear ribonucleoprotein K OS=Homo sapiens GN=HNRNPK PE=1 SV=1	P61978	HNRNPK	51 kDa	12	8	5	7	4	8	3	7	6	6
Heterogeneous nuclear ribonucleoprotein L OS=Homo sapiens GN=HNRNPL PE=1 SV=2	P14866	HNRNPL	64 kDa	6	3	1	3	1	3	2	4	3	2
Heterogeneous nuclear ribonucleoprotein M OS=Homo sapiens GN=HNRNPM PE=1 SV=3	P52272	HNRNPM	78 kDa	23	24	22	27	22	26	27	20	21	20
Heterogeneous nuclear ribonucleoprotein Q OS=Homo sapiens GN=SYNCRIP PE=1 SV=2	O60506	SYNCRIP	70 kDa	11	11	6	5	6	9	6	6	7	6
Heterogeneous nuclear ribonucleoprotein R OS=Homo sapiens GN=HNRNPR PE=1 SV=1	O43390	HNRNPR	71 kDa	16	7	6	6	3	11	8	10	6	8
Heterogeneous nuclear ribonucleoprotein U OS=Homo sapiens GN=HNRNPU PE=1 SV=6	Q00839	HNRNPU	91 kDa	29	27	31	32	30	30	26	19	31	19
Heterogeneous nuclear ribonucleoprotein U-like protein 1 OS=Homo sapiens GN=HNRNPUL1 PE=1 SV=2	Q9BUJ2	HNRNPUL1	96 kDa	1	0	1	2	1	2	1	2	1	1
Heterogeneous nuclear ribonucleoprotein U-like protein 2 OS=Homo sapiens GN=HNRNPUL2 PE=1 SV=1	Q1KMD3	HNRNPUL2	85 kDa	11	9	7	11	7	11	9	12	10	9
Heterogeneous nuclear ribonucleoproteins A2/B1 OS=Homo sapiens GN=HNRNPA2B1 PE=1 SV=2	P22626	HNRNPA2B1	37 kDa	10	6	4	5	4	5	4	6	4	5
Heterogeneous nuclear ribonucleoproteins C1/C2 OS=Homo sapiens GN=HNRNPC PE=1 SV=4	P07910	HNRNPC	34 kDa	23	18	15	17	16	12	17	19	16	16
HHIP-like protein 2 OS=Homo sapiens GN=HHIPL2 PE=1 SV=1	Q6UWX4	HHIPL2	81 kDa	3	1	0	0	0	0	0	1	0	1
High mobility group nucleosome-binding domain-containing protein 4 OS=Homo sapiens GN=HMGN4 PE=1 SV=3	O00479	HMGN4	10 kDa	3	2	2	2	3	2	2	2	2	1
High mobility group protein B1 OS=Homo sapiens GN=HMGB1 PE=1 SV=3	P09429	HMGB1	25 kDa	3	2	0	1	1	0	1	0	1	1
High mobility group protein HMG-I/HMG-Y OS=Homo sapiens GN=HMGA1 PE=1 SV=3	P17096	HMGA1	12 kDa	10	8	8	8	10	10	8	8	8	9
Histone H1.0 OS=Homo sapiens GN=H1F0 PE=1 SV=3	P07305	H1F0	21 kDa	1	2	4	3	4	4	3	0	3	2
Histone H1.5 OS=Homo sapiens GN=HIST1H1B PE=1 SV=3	P16401	HIST1H1B	23 kDa	16	17	25	19	19	17	15	16	19	19
Histone H1x OS=Homo sapiens GN=H1FX PE=1 SV=1	Q92522	H1FX	22 kDa	0	2	4	3	3	0	1	0	1	0
Histone H3.1 OS=Homo sapiens GN=HIST1H3A PE=1 SV=2	P68431 (+1)	HIST1H3A	15 kDa	18	28	35	28	22	30	29	16	26	28
Histone H4 OS=Homo sapiens GN=HIST1H4A PE=1 SV=2	P62805	HIST1H4A	11 kDa	94	96	128	126	119	119	126	107	137	119
HLA class I histocompatibility antigen, B-49 alpha chain OS=Homo sapiens GN=HLA-B PE=1 SV=2	P30487 (+1)	HLA-B	41 kDa	4	4	4	4	3	4	4	3	5	3
Hyaluronan and proteoglycan link protein 1 OS=Homo sapiens GN=HAPLN1 PE=2 SV=2	P10915	HAPLN1	40 kDa	9	12	9	7	9	9	8	11	11	10
Hypoxia up-regulated protein 1 OS=Homo sapiens GN=HYOU1 PE=1 SV=1	Q9Y4L1	HYOU1	111 kDa	1	1	0	1	0	2	0	1	0	0
Immunoglobulin gamma-1 heavy chain OS=Homo sapiens PE=1 SV=1	P0DOX5		49 kDa	0	3	0	1	2	0	0	0	0	0
Immunoglobulin heavy constant gamma 2 OS=Homo sapiens GN=IGHG2 PE=1 SV=2	P01859	IGHG2	36 kDa	0	3	0	4	2	0	0	0	0	0
Immunoglobulin kappa constant OS=Homo sapiens GN=IGKC PE=1 SV=2	P01834	IGKC	12 kDa	0	1	0	2	3	0	0	0	0	0
Immunoglobulin superfamily containing leucine-rich repeat protein OS=Homo sapiens GN=ISLR PE=2 SV=1	O14498	ISLR	46 kDa	5	4	3	3	3	2	3	5	2	3
Importin subunit beta-1 OS=Homo sapiens GN=KPNB1 PE=1 SV=2	Q14974	KPNB1	97 kDa	5	1	1	3	0	0	0	0	0	1
Importin-5 OS=Homo sapiens GN=IPO5 PE=1 SV=4	O00410	IPO5	124 kDa	2	0	0	0	0	0	0	1	0	0
Inactive carboxypeptidase-like protein X2 OS=Homo sapiens GN=CPXM2 PE=2 SV=3	Q8N436	CPXM2	86 kDa	1	0	1	2	1	1	1	2	0	2
Inactive tyrosine-protein kinase 7 OS=Homo sapiens GN=PTK7 PE=1 SV=2	Q13308	PTK7	118 kDa	6	5	1	4	1	2	1	4	2	2
Inhibitor of nuclear factor kappa-B kinase-interacting protein OS=Homo sapiens GN=IKBIP PE=1 SV=1	Q70UQ0	IKBIP	39 kDa	8	5	3	5	4	3	3	4	4	6
Inosine-5'-monophosphate dehydrogenase 2 OS=Homo sapiens GN=IMPDH2 PE=1 SV=2	P12268	IMPDH2	56 kDa	0	0	1	1	1	2	1	0	3	0
Inositol 1,4,5-trisphosphate receptor type 3 OS=Homo sapiens GN=ITPR3 PE=1 SV=2	Q14573	ITPR3	304 kDa	1	2	0	0	0	0	0	0	2	0
Insulin-like growth factor 2 mRNA-binding protein 2 OS=Homo sapiens GN=IGF2BP2 PE=1 SV=2	Q9Y6M1	IGF2BP2	66 kDa	3	1	0	1	0	1	1	2	0	1
Insulin-like growth factor II OS=Homo sapiens GN=IGF2 PE=1 SV=1	P01344	IGF2	20 kDa	4	4	3	3	1	4	4	3	3	4
Insulin-like growth factor-binding protein 5 OS=Homo sapiens GN=IGFBP5 PE=1 SV=1	P24593	IGFBP5	31 kDa	0	3	0	3	1	1	3	1	0	2
Insulin-like growth factor-binding protein 7 OS=Homo sapiens GN=IGFBP7 PE=1 SV=1	Q16270	IGFBP7	29 kDa	2	0	0	0	0	0	0	0	0	0
Integrin alpha-11 OS=Homo sapiens GN=ITGA11 PE=1 SV=2	Q9UKX5	ITGA11	133 kDa	2	0	2	1	1	2	2	2	2	2
Integrin alpha-V OS=Homo sapiens GN=ITGAV PE=1 SV=2	P06756	ITGAV	116 kDa	6	3	1	1	0	1	1	3	1	0
Integrin beta-1 OS=Homo sapiens GN=ITGB1 PE=1 SV=2	P05556	ITGB1	88 kDa	17	11	6	5	4	5	6	6	6	7
Integrin beta-5 OS=Homo sapiens GN=ITGB5 PE=1 SV=1	P18084	ITGB5	88 kDa	4	3	1	1	2	2	3	3	2	0
Integrin-linked protein kinase OS=Homo sapiens GN=ILK PE=1 SV=2	Q13418	ILK	51 kDa	1	3	3	3	1	3	3	3	4	2
Inter-alpha-trypsin inhibitor heavy chain H1 OS=Homo sapiens GN=ITIH1 PE=1 SV=3	P19827	ITIH1	101 kDa	2	0	0	1	1	0	0	2	0	0
Inter-alpha-trypsin inhibitor heavy chain H2 OS=Homo sapiens GN=ITIH2 PE=1 SV=2	P19823	ITIH2	106 kDa	7	6	4	7	6	4	3	5	5	5
Inter-alpha-trypsin inhibitor heavy chain H3 OS=Homo sapiens GN=ITIH3 PE=1 SV=2	Q06033	ITIH3	100 kDa	2	2	1	1	1	2	3	3	3	1
Interferon-induced, double-stranded RNA-activated protein kinase OS=Homo sapiens GN=EIF2AK2 PE=1 SV=2	P19525	EIF2AK2	62 kDa	2	2	1	2	0	2	1	1	1	1
Interferon-inducible double-stranded RNA-dependent protein kinase activator A OS=Homo sapiens GN=PRKRA PE=1 SV=1	O75569	PRKRA	34 kDa	1	3	3	2	2	2	1	0	2	1
Interleukin enhancer-binding factor 2 OS=Homo sapiens GN=ILF2 PE=1 SV=2	Q12905	ILF2	43 kDa	2	6	2	4	3	5	6	7	5	5
Interleukin enhancer-binding factor 3 OS=Homo sapiens GN=ILF3 PE=1 SV=3	Q12906	ILF3	95 kDa	12	12	7	6	8	9	9	11	8	4
Interstitial collagenase OS=Homo sapiens GN=MMP1 PE=1 SV=3	P03956	MMP1	54 kDa	3	2	1	3	2	4	1	2	3	2
Inverted formin-2 OS=Homo sapiens GN=INF2 PE=1 SV=2	Q27J81	INF2	136 kDa	4	2	2	1	0	0	0	1	0	0
Isocitrate dehydrogenase [NADP] cytoplasmic OS=Homo sapiens GN=IDH1 PE=1 SV=2	O75874	IDH1	47 kDa	2	2	1	1	1	1	1	1	1	1
Isocitrate dehydrogenase [NADP], mitochondrial OS=Homo sapiens GN=IDH2 PE=1 SV=2	P48735	IDH2	51 kDa	2	1	3	4	2	3	3	1	2	3
Isoleucine--tRNA ligase, cytoplasmic OS=Homo sapiens GN=IARS PE=1 SV=2	P41252	IARS	145 kDa	6	7	4	6	3	6	4	6	6	5
Junction plakoglobin OS=Homo sapiens GN=JUP PE=1 SV=3	P14923	JUP	82 kDa	3	4	0	0	2	1	0	1	0	1
Keratin, type I cytoskeletal 9 OS=Homo sapiens GN=KRT9 PE=1 SV=3	P35527	KRT9	62 kDa	32	24	15	15	46	22	30	20	18	18
Kinectin OS=Homo sapiens GN=KTN1 PE=1 SV=1	Q86UP2	KTN1	156 kDa	11	12	7	14	9	10	6	4	6	3
Kinesin light chain 1 OS=Homo sapiens GN=KLC1 PE=1 SV=2	Q07866	KLC1	65 kDa	3	1	0	0	0	1	0	0	0	0
Kinesin-1 heavy chain OS=Homo sapiens GN=KIF5B PE=1 SV=1	P33176	KIF5B	110 kDa	6	9	4	6	4	4	2	6	2	2
KN motif and ankyrin repeat domain-containing protein 2 OS=Homo sapiens GN=KANK2 PE=1 SV=1	Q63ZY3	KANK2	91 kDa	2	1	0	0	0	1	0	1	0	0
Lactadherin OS=Homo sapiens GN=MFGE8 PE=1 SV=2	Q08431	MFGE8	43 kDa	5	3	1	1	3	3	1	3	2	2
Lamin-B1 OS=Homo sapiens GN=LMNB1 PE=1 SV=2	P20700	LMNB1	66 kDa	15	15	14	19	20	18	12	9	19	10
Lamin-B2 OS=Homo sapiens GN=LMNB2 PE=1 SV=4	Q03252	LMNB2	70 kDa	17	14	5	8	7	14	8	6	9	6
Laminin subunit alpha-4 OS=Homo sapiens GN=LAMA4 PE=1 SV=4	Q16363	LAMA4	203 kDa	1	0	2	0	1	2	0	1	1	1
Laminin subunit beta-1 OS=Homo sapiens GN=LAMB1 PE=1 SV=2	P07942	LAMB1	198 kDa	2	3	1	2	1	2	1	0	1	1
Laminin subunit gamma-1 OS=Homo sapiens GN=LAMC1 PE=1 SV=3	P11047	LAMC1	178 kDa	5	5	4	4	7	4	5	4	3	5
Latent-transforming growth factor beta-binding protein 1 OS=Homo sapiens GN=LTBP1 PE=1 SV=4	Q14766	LTBP1	187 kDa	1	6	7	8	7	10	8	4	7	2
Latent-transforming growth factor beta-binding protein 2 OS=Homo sapiens GN=LTBP2 PE=1 SV=3	Q14767	LTBP2	195 kDa	8	8	14	11	15	10	9	8	14	9
LEM domain-containing protein 2 OS=Homo sapiens GN=LEMD2 PE=1 SV=1	Q8NC56	LEMD2	57 kDa	2	1	1	0	1	1	1	1	1	1
Leucine zipper protein 1 OS=Homo sapiens GN=LUZP1 PE=1 SV=2	Q86V48	LUZP1	120 kDa	1	4	0	3	1	1	1	0	1	0
Leucine--tRNA ligase, cytoplasmic OS=Homo sapiens GN=LARS PE=1 SV=2	Q9P2J5	LARS	134 kDa	1	0	1	0	1	1	2	1	1	2
Leucine-rich PPR motif-containing protein, mitochondrial OS=Homo sapiens GN=LRPPRC PE=1 SV=3	P42704	LRPPRC	158 kDa	2	1	2	1	2	3	1	0	3	0
Leucine-rich repeat-containing protein 59 OS=Homo sapiens GN=LRRC59 PE=1 SV=1	Q96AG4	LRRC59	35 kDa	9	6	5	6	6	6	7	8	5	5
LIM domain and actin-binding protein 1 OS=Homo sapiens GN=LIMA1 PE=1 SV=1	Q9UHB6	LIMA1	85 kDa	41	27	28	30	21	27	22	25	24	20
LIM domain only protein 7 OS=Homo sapiens GN=LMO7 PE=1 SV=3	Q8WWI1	LMO7	193 kDa	27	25	15	23	15	22	16	9	17	17
Liprin-beta-1 OS=Homo sapiens GN=PPFIBP1 PE=1 SV=2	Q86W92	PPFIBP1	114 kDa	5	3	2	2	1	2	0	0	2	1
Lumican OS=Homo sapiens GN=LUM PE=1 SV=2	P51884	LUM	38 kDa	7	4	7	9	5	9	10	7	7	6
Ly-6/neurotoxin-like protein 1 OS=Homo sapiens GN=LYNX1 PE=1 SV=1	P0DP58	LYNX1	13 kDa	3	1	0	0	0	0	0	0	0	0
Lysophospholipid acyltransferase 7 OS=Homo sapiens GN=MBOAT7 PE=1 SV=2	Q96N66	MBOAT7	53 kDa	3	1	1	1	0	2	0	1	1	2
Lysosome membrane protein 2 OS=Homo sapiens GN=SCARB2 PE=1 SV=2	Q14108	SCARB2	54 kDa	4	2	0	1	0	1	0	3	0	2
Lysosome-associated membrane glycoprotein 1 OS=Homo sapiens GN=LAMP1 PE=1 SV=3	P11279	LAMP1	45 kDa	2	0	0	0	1	0	0	0	1	1
Lysosome-associated membrane glycoprotein 2 OS=Homo sapiens GN=LAMP2 PE=1 SV=2	P13473	LAMP2	45 kDa	2	1	0	0	0	0	0	0	0	0
Lysyl oxidase homolog 1 OS=Homo sapiens GN=LOXL1 PE=1 SV=2	Q08397	LOXL1	63 kDa	14	16	23	15	15	20	20	18	21	20
Lysyl oxidase homolog 2 OS=Homo sapiens GN=LOXL2 PE=1 SV=1	Q9Y4K0	LOXL2	87 kDa	13	15	26	19	31	30	27	16	31	17
Lysyl oxidase homolog 4 OS=Homo sapiens GN=LOXL4 PE=1 SV=1	Q96JB6	LOXL4	84 kDa	0	2	1	2	3	2	1	0	3	0
Major prion protein OS=Homo sapiens GN=PRNP PE=1 SV=1	P04156	PRNP	28 kDa	3	2	1	2	1	1	2	2	1	2
Major vault protein OS=Homo sapiens GN=MVP PE=1 SV=4	Q14764	MVP	99 kDa	50	43	37	39	36	44	37	35	38	36
MAM domain-containing protein 2 OS=Homo sapiens GN=MAMDC2 PE=2 SV=3	Q7Z304	MAMDC2	78 kDa	0	0	0	0	0	1	0	0	2	1
Mannosyl-oligosaccharide glucosidase OS=Homo sapiens GN=MOGS PE=1 SV=5	Q13724	MOGS	92 kDa	3	4	2	4	1	4	1	2	2	2
MAP7 domain-containing protein 1 OS=Homo sapiens GN=MAP7D1 PE=1 SV=1	Q3KQU3	MAP7D1	93 kDa	2	1	0	1	0	0	0	0	0	0
Matrilin-2 OS=Homo sapiens GN=MATN2 PE=1 SV=4	O00339	MATN2	107 kDa	2	0	2	2	3	2	1	1	1	3
Matrin-3 OS=Homo sapiens GN=MATR3 PE=1 SV=2	P43243	MATR3	95 kDa	6	4	1	2	4	4	4	4	2	2
Matrix metalloproteinase-14 OS=Homo sapiens GN=MMP14 PE=1 SV=3	P50281	MMP14	66 kDa	2	3	3	3	2	3	2	1	1	4
Matrix-remodeling-associated protein 5 OS=Homo sapiens GN=MXRA5 PE=1 SV=3	Q9NR99	MXRA5	312 kDa	39	87	111	101	100	101	87	77	109	88
Membrane-associated progesterone receptor component 1 OS=Homo sapiens GN=PGRMC1 PE=1 SV=3	O00264	PGRMC1	22 kDa	2	0	0	0	0	0	0	2	0	1
Membrane-associated progesterone receptor component 2 OS=Homo sapiens GN=PGRMC2 PE=1 SV=1	O15173	PGRMC2	24 kDa	2	3	0	1	0	1	1	1	2	1
Metalloproteinase inhibitor 3 OS=Homo sapiens GN=TIMP3 PE=1 SV=2	P35625	TIMP3	24 kDa	7	5	4	6	2	5	4	8	5	5
Metastasis-associated protein MTA2 OS=Homo sapiens GN=MTA2 PE=1 SV=1	O94776	MTA2	75 kDa	2	1	1	1	1	2	0	1	1	1
Methionine--tRNA ligase, cytoplasmic OS=Homo sapiens GN=MARS PE=1 SV=2	P56192	MARS	101 kDa	2	1	2	1	2	1	1	1	2	1
Methyl-CpG-binding protein 2 OS=Homo sapiens GN=MECP2 PE=1 SV=1	P51608	MECP2	52 kDa	0	2	3	2	2	1	1	2	2	1
Mevalonate kinase OS=Homo sapiens GN=MVK PE=1 SV=1	Q03426	MVK	42 kDa	2	0	0	0	0	0	0	2	0	0
MICOS complex subunit MIC19 OS=Homo sapiens GN=CHCHD3 PE=1 SV=1	Q9NX63	CHCHD3	26 kDa	12	8	6	10	9	12	9	3	8	6
MICOS complex subunit MIC60 OS=Homo sapiens GN=IMMT PE=1 SV=1	Q16891	IMMT	84 kDa	14	12	17	20	24	19	12	12	18	15
Microfibrillar-associated protein 2 OS=Homo sapiens GN=MFAP2 PE=2 SV=1	P55001	MFAP2	21 kDa	3	4	5	5	7	7	4	3	5	4
Microfibrillar-associated protein 5 OS=Homo sapiens GN=MFAP5 PE=1 SV=1	Q13361	MFAP5	20 kDa	0	0	1	1	0	2	1	0	1	0
Microsomal glutathione S-transferase 1 OS=Homo sapiens GN=MGST1 PE=1 SV=1	P10620	MGST1	18 kDa	5	4	1	3	3	1	1	2	1	2
Microsomal glutathione S-transferase 3 OS=Homo sapiens GN=MGST3 PE=1 SV=1	O14880	MGST3	17 kDa	8	6	6	8	5	7	5	5	6	5
Microtubule-associated protein 1A OS=Homo sapiens GN=MAP1A PE=1 SV=6	P78559	MAP1A	305 kDa	6	5	3	4	3	3	2	5	1	3
Microtubule-associated protein 1B OS=Homo sapiens GN=MAP1B PE=1 SV=2	P46821	MAP1B	271 kDa	33	19	7	13	11	15	10	16	9	11
Microtubule-associated protein 4 OS=Homo sapiens GN=MAP4 PE=1 SV=3	P27816	MAP4	121 kDa	4	3	1	4	2	3	1	1	2	1
Midkine OS=Homo sapiens GN=MDK PE=1 SV=1	P21741	MDK	16 kDa	4	5	2	1	3	1	1	2	1	3
Mitochondrial 2-oxoglutarate/malate carrier protein OS=Homo sapiens GN=SLC25A11 PE=1 SV=3	Q02978	SLC25A11	34 kDa	5	5	2	4	2	3	4	3	3	1
Mitochondrial carrier homolog 2 OS=Homo sapiens GN=MTCH2 PE=1 SV=1	Q9Y6C9	MTCH2	33 kDa	1	1	1	1	1	1	2	0	1	0
MKI67 FHA domain-interacting nucleolar phosphoprotein OS=Homo sapiens GN=NIFK PE=1 SV=1	Q9BYG3	NIFK	34 kDa	3	2	1	1	1	2	0	1	1	1
Moesin OS=Homo sapiens GN=MSN PE=1 SV=3	P26038	MSN	68 kDa	9	8	5	3	3	2	3	6	5	5
Monocyte differentiation antigen CD14 OS=Homo sapiens GN=CD14 PE=1 SV=2	P08571	CD14	40 kDa	2	0	0	0	0	0	0	1	0	0
Multifunctional protein ADE2 OS=Homo sapiens GN=PAICS PE=1 SV=3	P22234	PAICS	47 kDa	2	0	0	0	0	0	0	0	0	0
Multiple epidermal growth factor-like domains protein 6 OS=Homo sapiens GN=MEGF6 PE=1 SV=4	O75095	MEGF6	161 kDa	5	3	5	4	6	3	5	3	4	5
Myb-binding protein 1A OS=Homo sapiens GN=MYBBP1A PE=1 SV=2	Q9BQG0	MYBBP1A	149 kDa	2	3	2	3	3	4	2	1	3	2
Myeloid-associated differentiation marker OS=Homo sapiens GN=MYADM PE=1 SV=2	Q96S97	MYADM	35 kDa	10	9	9	9	7	8	6	8	8	12
Myosin light chain kinase, smooth muscle OS=Homo sapiens GN=MYLK PE=1 SV=4	Q15746	MYLK	211 kDa	10	7	3	3	3	7	6	4	6	6
Myosin light polypeptide 6 OS=Homo sapiens GN=MYL6 PE=1 SV=2	P60660	MYL6	17 kDa	31	22	28	27	26	24	24	18	24	24
Myosin phosphatase Rho-interacting protein OS=Homo sapiens GN=MPRIP PE=1 SV=3	Q6WCQ1	MPRIP	117 kDa	16	21	14	14	12	16	11	12	12	10
Myristoylated alanine-rich C-kinase substrate OS=Homo sapiens GN=MARCKS PE=1 SV=4	P29966	MARCKS	32 kDa	2	0	0	1	1	1	0	0	0	1
N-acylneuraminate cytidylyltransferase OS=Homo sapiens GN=CMAS PE=1 SV=2	Q8NFW8	CMAS	48 kDa	2	0	0	0	0	0	0	1	0	0
N-alpha-acetyltransferase 15, NatA auxiliary subunit OS=Homo sapiens GN=NAA15 PE=1 SV=1	Q9BXJ9	NAA15	101 kDa	0	1	0	1	2	2	1	0	1	0
NAD(P) transhydrogenase, mitochondrial OS=Homo sapiens GN=NNT PE=1 SV=3	Q13423	NNT	114 kDa	2	3	1	1	0	2	2	0	1	1
NAD(P)H dehydrogenase [quinone] 1 OS=Homo sapiens GN=NQO1 PE=1 SV=1	P15559	NQO1	31 kDa	0	0	1	1	2	1	1	0	0	0
NADH dehydrogenase [ubiquinone] 1 alpha subcomplex subunit 10, mitochondrial OS=Homo sapiens GN=NDUFA10 PE=1 SV=1	O95299	NDUFA10	41 kDa	3	0	1	0	1	0	1	2	1	1
NADH dehydrogenase [ubiquinone] 1 alpha subcomplex subunit 6 OS=Homo sapiens GN=NDUFA6 PE=1 SV=3	P56556	NDUFA6	18 kDa	2	2	2	2	2	2	2	2	2	1
NADH dehydrogenase [ubiquinone] 1 alpha subcomplex subunit 9, mitochondrial OS=Homo sapiens GN=NDUFA9 PE=1 SV=2	Q16795	NDUFA9	43 kDa	1	3	2	2	2	1	1	0	1	0
NADH dehydrogenase [ubiquinone] iron-sulfur protein 3, mitochondrial OS=Homo sapiens GN=NDUFS3 PE=1 SV=1	O75489	NDUFS3	30 kDa	2	2	1	0	0	2	2	0	1	0
NADH dehydrogenase [ubiquinone] iron-sulfur protein 7, mitochondrial OS=Homo sapiens GN=NDUFS7 PE=1 SV=3	O75251	NDUFS7	24 kDa	1	1	1	3	1	2	1	0	2	0
NADH-cytochrome b5 reductase 1 OS=Homo sapiens GN=CYB5R1 PE=1 SV=1	Q9UHQ9	CYB5R1	34 kDa	0	1	0	1	2	1	0	0	1	0
NADH-cytochrome b5 reductase 3 OS=Homo sapiens GN=CYB5R3 PE=1 SV=3	P00387	CYB5R3	34 kDa	2	2	2	2	1	0	2	3	0	1
NADH-ubiquinone oxidoreductase 75 kDa subunit, mitochondrial OS=Homo sapiens GN=NDUFS1 PE=1 SV=3	P28331	NDUFS1	79 kDa	3	0	1	0	0	1	1	0	0	0
Neprilysin OS=Homo sapiens GN=MME PE=1 SV=2	P08473	MME	86 kDa	23	7	2	4	3	6	4	6	4	8
Nestin OS=Homo sapiens GN=NES PE=1 SV=2	P48681	NES	177 kDa	3	0	1	2	1	1	0	1	0	0
Neurabin-2 OS=Homo sapiens GN=PPP1R9B PE=1 SV=2	Q96SB3	PPP1R9B	89 kDa	6	9	4	3	3	5	4	5	4	3
Neuroblast differentiation-associated protein AHNAK OS=Homo sapiens GN=AHNAK PE=1 SV=2	Q09666	AHNAK	629 kDa	172	106	39	60	47	79	44	76	41	51
Neuropilin-1 OS=Homo sapiens GN=NRP1 PE=1 SV=3	O14786	NRP1	103 kDa	3	2	2	1	1	2	1	0	2	1
Neurotrimin OS=Homo sapiens GN=NTM PE=1 SV=1	Q9P121	NTM	38 kDa	3	0	0	0	0	0	0	0	0	0
Neutral alpha-glucosidase AB OS=Homo sapiens GN=GANAB PE=1 SV=3	Q14697	GANAB	107 kDa	11	10	8	8	10	11	13	8	9	4
Nexilin OS=Homo sapiens GN=NEXN PE=1 SV=1	Q0ZGT2	NEXN	81 kDa	10	9	4	4	5	8	6	5	5	4
NHP2-like protein 1 OS=Homo sapiens GN=SNU13 PE=1 SV=3	P55769	SNU13	14 kDa	1	1	1	2	0	1	1	1	1	1
Nicalin OS=Homo sapiens GN=NCLN PE=1 SV=2	Q969V3	NCLN	63 kDa	1	1	1	1	0	3	2	1	2	0
Nidogen-1 OS=Homo sapiens GN=NID1 PE=1 SV=3	P14543	NID1	136 kDa	2	0	4	3	3	3	7	4	3	4
Nidogen-2 OS=Homo sapiens GN=NID2 PE=1 SV=3	Q14112	NID2	151 kDa	6	17	27	20	22	21	25	16	23	22
Non-histone chromosomal protein HMG-14 OS=Homo sapiens GN=HMGN1 PE=1 SV=3	P05114	HMGN1	11 kDa	2	0	0	0	0	0	0	0	1	1
Non-histone chromosomal protein HMG-17 OS=Homo sapiens GN=HMGN2 PE=1 SV=3	P05204	HMGN2	9 kDa	2	0	0	1	0	0	0	0	0	1
Non-POU domain-containing octamer-binding protein OS=Homo sapiens GN=NONO PE=1 SV=4	Q15233	NONO	54 kDa	9	5	4	4	4	5	3	4	4	4
Nuclear mitotic apparatus protein 1 OS=Homo sapiens GN=NUMA1 PE=1 SV=2	Q14980	NUMA1	238 kDa	29	31	23	22	23	22	20	18	29	24
Nucleolar GTP-binding protein 1 OS=Homo sapiens GN=GTPBP4 PE=1 SV=3	Q9BZE4	GTPBP4	74 kDa	3	2	4	1	3	3	1	0	2	0
Nucleolar protein 16 OS=Homo sapiens GN=NOP16 PE=1 SV=2	Q9Y3C1	NOP16	21 kDa	2	1	1	1	1	0	0	0	0	0
Nucleolar protein 56 OS=Homo sapiens GN=NOP56 PE=1 SV=4	O00567	NOP56	66 kDa	6	9	6	6	6	7	2	6	4	5
Nucleolar protein 58 OS=Homo sapiens GN=NOP58 PE=1 SV=1	Q9Y2X3	NOP58	60 kDa	9	10	4	5	5	6	5	4	3	5
Nucleolar transcription factor 1 OS=Homo sapiens GN=UBTF PE=1 SV=1	P17480	UBTF	89 kDa	0	1	1	3	3	1	1	1	2	0
Nucleolin OS=Homo sapiens GN=NCL PE=1 SV=3	P19338	NCL	77 kDa	23	18	15	19	14	16	14	13	10	8
Nucleophosmin OS=Homo sapiens GN=NPM1 PE=1 SV=2	P06748	NPM1	33 kDa	17	15	12	15	15	13	14	13	13	14
Nucleosome assembly protein 1-like 1 OS=Homo sapiens GN=NAP1L1 PE=1 SV=1	P55209	NAP1L1	45 kDa	1	1	0	0	0	0	0	1	0	2
Ornithine aminotransferase, mitochondrial OS=Homo sapiens GN=OAT PE=1 SV=1	P04181	OAT	49 kDa	1	1	2	1	0	3	1	1	1	0
Paired mesoderm homeobox protein 1 OS=Homo sapiens GN=PRRX1 PE=1 SV=2	P54821	PRRX1	27 kDa	2	2	1	3	1	2	1	1	2	1
PC4 and SFRS1-interacting protein OS=Homo sapiens GN=PSIP1 PE=1 SV=1	O75475	PSIP1	60 kDa	2	1	2	3	2	3	1	2	3	0
PDZ and LIM domain protein 5 OS=Homo sapiens GN=PDLIM5 PE=1 SV=5	Q96HC4	PDLIM5	64 kDa	2	1	1	0	1	2	0	1	0	1
Pentraxin-related protein PTX3 OS=Homo sapiens GN=PTX3 PE=1 SV=3	P26022	PTX3	42 kDa	3	2	3	3	3	2	3	4	2	3
Peptidase inhibitor 16 OS=Homo sapiens GN=PI16 PE=1 SV=1	Q6UXB8	PI16	49 kDa	4	2	1	0	2	3	2	1	3	0
Peptidyl-prolyl cis-trans isomerase A OS=Homo sapiens GN=PPIA PE=1 SV=2	P62937	PPIA	18 kDa	10	7	6	5	7	6	7	8	7	5
Peptidyl-prolyl cis-trans isomerase B OS=Homo sapiens GN=PPIB PE=1 SV=2	P23284	PPIB	24 kDa	9	7	6	7	2	7	3	4	4	5
Peptidyl-prolyl cis-trans isomerase FKBP10 OS=Homo sapiens GN=FKBP10 PE=1 SV=1	Q96AY3	FKBP10	64 kDa	4	3	1	2	0	2	2	3	1	0
Peptidyl-prolyl cis-trans isomerase FKBP1A OS=Homo sapiens GN=FKBP1A PE=1 SV=2	P62942	FKBP1A	12 kDa	2	0	0	0	0	0	0	0	0	0
Peptidyl-prolyl cis-trans isomerase FKBP9 OS=Homo sapiens GN=FKBP9 PE=1 SV=2	O95302	FKBP9	63 kDa	2	0	0	0	0	0	0	0	1	1
Perilipin-3 OS=Homo sapiens GN=PLIN3 PE=1 SV=3	O60664	PLIN3	47 kDa	3	2	1	0	0	0	0	3	0	2
Periostin OS=Homo sapiens GN=POSTN PE=1 SV=2	Q15063	POSTN	93 kDa	20	33	39	32	34	42	38	26	41	24
Peroxidasin homolog OS=Homo sapiens GN=PXDN PE=1 SV=2	Q92626	PXDN	165 kDa	6	5	5	5	7	5	8	4	7	4
Peroxiredoxin-1 OS=Homo sapiens GN=PRDX1 PE=1 SV=1	Q06830	PRDX1	22 kDa	5	3	2	4	5	4	2	2	4	2
Peroxiredoxin-4 OS=Homo sapiens GN=PRDX4 PE=1 SV=1	Q13162	PRDX4	31 kDa	9	5	4	5	5	4	4	6	4	5
Peroxiredoxin-5, mitochondrial OS=Homo sapiens GN=PRDX5 PE=1 SV=4	P30044	PRDX5	22 kDa	2	0	1	1	1	2	0	0	1	0
Peroxiredoxin-6 OS=Homo sapiens GN=PRDX6 PE=1 SV=3	P30041	PRDX6	25 kDa	3	2	3	0	1	3	2	2	1	2
Peroxisomal multifunctional enzyme type 2 OS=Homo sapiens GN=HSD17B4 PE=1 SV=3	P51659	HSD17B4	80 kDa	3	3	1	0	1	2	1	0	2	2
Pescadillo homolog OS=Homo sapiens GN=PES1 PE=1 SV=1	O00541	PES1	68 kDa	1	2	0	0	0	0	0	1	0	0
PH-interacting protein OS=Homo sapiens GN=PHIP PE=1 SV=2	Q8WWQ0	PHIP	207 kDa	0	4	3	2	1	5	1	1	5	3
Phosphate carrier protein, mitochondrial OS=Homo sapiens GN=SLC25A3 PE=1 SV=2	Q00325	SLC25A3	40 kDa	7	4	5	4	3	3	3	4	4	3
Phosphatidylinositide phosphatase SAC1 OS=Homo sapiens GN=SACM1L PE=1 SV=2	Q9NTJ5	SACM1L	67 kDa	2	1	0	0	0	1	0	0	0	0
Phosphoglycerate mutase 1 OS=Homo sapiens GN=PGAM1 PE=1 SV=2	P18669	PGAM1	29 kDa	4	1	0	1	1	3	2	1	1	1
Phospholipid phosphatase 3 OS=Homo sapiens GN=PLPP3 PE=1 SV=1	O14495	PLPP3	35 kDa	1	2	2	2	2	2	0	0	2	2
Pigment epithelium-derived factor OS=Homo sapiens GN=SERPINF1 PE=1 SV=4	P36955	SERPINF1	46 kDa	1	1	1	2	2	2	0	1	1	1
Pinin OS=Homo sapiens GN=PNN PE=1 SV=4	Q9H307	PNN	82 kDa	5	3	3	3	3	3	2	3	3	3
Plasminogen activator inhibitor 1 OS=Homo sapiens GN=SERPINE1 PE=1 SV=1	P05121	SERPINE1	45 kDa	9	6	3	2	4	7	6	9	3	5
Plasminogen OS=Homo sapiens GN=PLG PE=1 SV=2	P00747	PLG	91 kDa	1	0	0	2	0	2	1	2	0	0
Podocan OS=Homo sapiens GN=PODN PE=1 SV=2	Q7Z5L7	PODN	69 kDa	1	3	3	4	3	5	3	1	3	0
Poly [ADP-ribose] polymerase 1 OS=Homo sapiens GN=PARP1 PE=1 SV=4	P09874	PARP1	113 kDa	4	4	1	2	4	2	0	1	2	3
Poly [ADP-ribose] polymerase 4 OS=Homo sapiens GN=PARP4 PE=1 SV=3	Q9UKK3	PARP4	193 kDa	7	4	4	6	6	6	5	4	6	5
Poly(rC)-binding protein 1 OS=Homo sapiens GN=PCBP1 PE=1 SV=2	Q15365	PCBP1	37 kDa	5	4	5	3	4	3	2	3	2	2
Poly(rC)-binding protein 2 OS=Homo sapiens GN=PCBP2 PE=1 SV=1	Q15366	PCBP2	39 kDa	2	2	3	4	2	3	2	2	2	2
Polymerase delta-interacting protein 3 OS=Homo sapiens GN=POLDIP3 PE=1 SV=2	Q9BY77	POLDIP3	46 kDa	2	0	0	1	1	0	0	0	0	0
Pre-mRNA-processing factor 19 OS=Homo sapiens GN=PRPF19 PE=1 SV=1	Q9UMS4	PRPF19	55 kDa	2	3	2	4	2	1	4	2	2	0
Pre-mRNA-processing factor 6 OS=Homo sapiens GN=PRPF6 PE=1 SV=1	O94906	PRPF6	107 kDa	2	1	1	0	0	1	0	0	1	1
Pre-mRNA-processing-splicing factor 8 OS=Homo sapiens GN=PRPF8 PE=1 SV=2	Q6P2Q9	PRPF8	274 kDa	3	1	1	1	1	2	0	0	2	0
pre-rRNA processing protein FTSJ3 OS=Homo sapiens GN=FTSJ3 PE=1 SV=2	Q8IY81	FTSJ3	97 kDa	5	3	2	3	2	2	2	3	1	0
Prelamin-A/C OS=Homo sapiens GN=LMNA PE=1 SV=1	P02545	LMNA	74 kDa	78	54	59	65	59	63	53	60	64	49
Prenylcysteine oxidase 1 OS=Homo sapiens GN=PCYOX1 PE=1 SV=3	Q9UHG3	PCYOX1	57 kDa	3	0	0	0	0	0	0	1	0	0
Probable 28S rRNA (cytosine(4447)-C(5))-methyltransferase OS=Homo sapiens GN=NOP2 PE=1 SV=2	P46087	NOP2	89 kDa	0	2	0	0	0	0	0	1	1	0
Probable ATP-dependent RNA helicase DDX17 OS=Homo sapiens GN=DDX17 PE=1 SV=2	Q92841	DDX17	80 kDa	13	8	11	6	8	11	6	11	10	12
Probable ATP-dependent RNA helicase DDX27 OS=Homo sapiens GN=DDX27 PE=1 SV=2	Q96GQ7	DDX27	90 kDa	1	1	2	1	2	0	0	0	3	2
Probable ATP-dependent RNA helicase DDX5 OS=Homo sapiens GN=DDX5 PE=1 SV=1	P17844	DDX5	69 kDa	18	15	9	5	10	11	9	8	9	9
Probable ATP-dependent RNA helicase DDX6 OS=Homo sapiens GN=DDX6 PE=1 SV=2	P26196	DDX6	54 kDa	3	1	0	1	1	1	1	0	0	0
Probable glutathione peroxidase 8 OS=Homo sapiens GN=GPX8 PE=1 SV=2	Q8TED1	GPX8	24 kDa	3	1	0	0	0	0	0	0	0	0
Probable rRNA-processing protein EBP2 OS=Homo sapiens GN=EBNA1BP2 PE=1 SV=2	Q99848	EBNA1BP2	35 kDa	1	3	1	2	1	2	3	1	4	0
Procollagen C-endopeptidase enhancer 1 OS=Homo sapiens GN=PCOLCE PE=1 SV=2	Q15113	PCOLCE	48 kDa	3	0	1	0	0	2	1	0	1	0
Procollagen galactosyltransferase 1 OS=Homo sapiens GN=COLGALT1 PE=1 SV=1	Q8NBJ5	COLGALT1	72 kDa	2	2	0	1	0	0	0	0	1	0
Procollagen-lysine,2-oxoglutarate 5-dioxygenase 1 OS=Homo sapiens GN=PLOD1 PE=1 SV=2	Q02809	PLOD1	84 kDa	8	6	4	3	4	5	4	3	7	5
Procollagen-lysine,2-oxoglutarate 5-dioxygenase 2 OS=Homo sapiens GN=PLOD2 PE=1 SV=2	O00469	PLOD2	85 kDa	6	3	1	1	0	6	1	2	1	2
Procollagen-lysine,2-oxoglutarate 5-dioxygenase 3 OS=Homo sapiens GN=PLOD3 PE=1 SV=1	O60568	PLOD3	85 kDa	3	0	1	1	0	2	0	0	2	0
Profilin-1 OS=Homo sapiens GN=PFN1 PE=1 SV=2	P07737	PFN1	15 kDa	11	7	8	7	7	7	8	8	8	10
Programmed cell death 6-interacting protein OS=Homo sapiens GN=PDCD6IP PE=1 SV=1	Q8WUM4	PDCD6IP	96 kDa	4	1	1	0	0	1	0	0	0	1
Prohibitin OS=Homo sapiens GN=PHB PE=1 SV=1	P35232	PHB	30 kDa	8	5	3	4	2	5	2	2	4	3
Prohibitin-2 OS=Homo sapiens GN=PHB2 PE=1 SV=2	Q99623	PHB2	33 kDa	9	3	4	5	4	4	3	6	4	4
Prolargin OS=Homo sapiens GN=PRELP PE=1 SV=1	P51888	PRELP	44 kDa	0	1	1	3	1	1	2	0	2	0
Proliferation marker protein Ki-67 OS=Homo sapiens GN=MKI67 PE=1 SV=2	P46013	MKI67	359 kDa	1	2	1	0	1	1	2	0	1	1
Proliferation-associated protein 2G4 OS=Homo sapiens GN=PA2G4 PE=1 SV=3	Q9UQ80	PA2G4	44 kDa	1	2	1	0	1	0	0	0	0	0
Prolow-density lipoprotein receptor-related protein 1 OS=Homo sapiens GN=LRP1 PE=1 SV=2	Q07954	LRP1	505 kDa	32	19	4	8	7	10	9	16	7	8
Prolyl 3-hydroxylase 1 OS=Homo sapiens GN=P3H1 PE=1 SV=2	Q32P28	P3H1	83 kDa	5	5	3	2	2	5	2	7	4	4
Prolyl 4-hydroxylase subunit alpha-1 OS=Homo sapiens GN=P4HA1 PE=1 SV=2	P13674	P4HA1	61 kDa	1	3	2	2	1	2	2	0	1	0
Prolyl 4-hydroxylase subunit alpha-2 OS=Homo sapiens GN=P4HA2 PE=1 SV=1	O15460	P4HA2	61 kDa	3	3	2	2	1	2	3	3	1	0
Prolyl endopeptidase FAP OS=Homo sapiens GN=FAP PE=1 SV=5	Q12884	FAP	88 kDa	10	5	2	3	1	3	3	4	4	2
Proteasome subunit alpha type-2 OS=Homo sapiens GN=PSMA2 PE=1 SV=2	P25787	PSMA2	26 kDa	2	2	0	0	0	1	0	1	0	0
Proteasome subunit alpha type-3 OS=Homo sapiens GN=PSMA3 PE=1 SV=2	P25788	PSMA3	28 kDa	5	1	0	0	0	0	0	2	0	0
Proteasome subunit alpha type-4 OS=Homo sapiens GN=PSMA4 PE=1 SV=1	P25789	PSMA4	29 kDa	4	2	0	2	1	1	0	1	0	2
Proteasome subunit alpha type-5 OS=Homo sapiens GN=PSMA5 PE=1 SV=3	P28066	PSMA5	26 kDa	2	1	0	1	0	0	1	1	0	0
Proteasome subunit alpha type-6 OS=Homo sapiens GN=PSMA6 PE=1 SV=1	P60900	PSMA6	27 kDa	3	0	0	1	0	0	0	2	0	1
Proteasome subunit alpha type-7 OS=Homo sapiens GN=PSMA7 PE=1 SV=1	O14818	PSMA7	28 kDa	4	0	0	0	0	1	0	2	1	1
Proteasome subunit beta type-1 OS=Homo sapiens GN=PSMB1 PE=1 SV=2	P20618	PSMB1	26 kDa	2	1	0	0	0	0	0	1	0	0
Proteasome subunit beta type-5 OS=Homo sapiens GN=PSMB5 PE=1 SV=3	P28074	PSMB5	28 kDa	2	0	0	0	0	0	0	0	0	0
Protein AHNAK2 OS=Homo sapiens GN=AHNAK2 PE=1 SV=2	Q8IVF2	AHNAK2	617 kDa	2	1	0	0	0	0	0	0	0	0
Protein CYR61 OS=Homo sapiens GN=CYR61 PE=1 SV=1	O00622	CYR61	42 kDa	16	9	5	7	9	6	4	12	7	13
Protein DEK OS=Homo sapiens GN=DEK PE=1 SV=1	P35659	DEK	43 kDa	2	1	0	0	0	0	0	0	0	1
Protein disulfide-isomerase A3 OS=Homo sapiens GN=PDIA3 PE=1 SV=4	P30101	PDIA3	57 kDa	15	16	11	9	9	10	14	9	13	6
Protein disulfide-isomerase A4 OS=Homo sapiens GN=PDIA4 PE=1 SV=2	P13667	PDIA4	73 kDa	3	2	2	1	1	3	1	1	2	0
Protein disulfide-isomerase A6 OS=Homo sapiens GN=PDIA6 PE=1 SV=1	Q15084	PDIA6	48 kDa	6	3	1	2	2	2	2	4	2	2
Protein disulfide-isomerase OS=Homo sapiens GN=P4HB PE=1 SV=3	P07237	P4HB	57 kDa	21	16	13	16	18	17	14	14	12	11
Protein ERGIC-53 OS=Homo sapiens GN=LMAN1 PE=1 SV=2	P49257	LMAN1	58 kDa	8	3	2	4	3	4	3	4	2	3
Protein flightless-1 homolog OS=Homo sapiens GN=FLII PE=1 SV=2	Q13045	FLII	145 kDa	3	1	2	1	0	1	0	0	1	1
Protein LYRIC OS=Homo sapiens GN=MTDH PE=1 SV=2	Q86UE4	MTDH	64 kDa	7	5	3	3	1	4	4	2	3	2
Protein mago nashi homolog OS=Homo sapiens GN=MAGOH PE=1 SV=1	P61326 (+1)	MAGOH	17 kDa	3	1	0	0	0	0	0	0	0	1
Protein NOXP20 OS=Homo sapiens GN=FAM114A1 PE=1 SV=2	Q8IWE2	FAM114A1	61 kDa	2	0	0	0	0	0	0	1	0	0
Protein phosphatase 1 regulatory subunit 12A OS=Homo sapiens GN=PPP1R12A PE=1 SV=1	O14974	PPP1R12A	115 kDa	6	2	4	6	2	3	1	3	2	3
Protein PML OS=Homo sapiens GN=PML PE=1 SV=3	P29590	PML	98 kDa	2	2	1	1	1	1	0	0	0	1
Protein S100-A4 OS=Homo sapiens GN=S100A4 PE=1 SV=1	P26447	S100A4	12 kDa	3	2	2	1	2	1	1	2	1	1
Protein SEC13 homolog OS=Homo sapiens GN=SEC13 PE=1 SV=3	P55735	SEC13	36 kDa	2	1	2	1	0	1	1	0	0	1
Protein transport protein Sec23A OS=Homo sapiens GN=SEC23A PE=1 SV=2	Q15436	SEC23A	86 kDa	3	2	2	0	0	1	2	1	0	0
Protein transport protein Sec31A OS=Homo sapiens GN=SEC31A PE=1 SV=3	O94979	SEC31A	133 kDa	2	2	0	0	0	4	0	4	1	0
Protein transport protein Sec61 subunit alpha isoform 1 OS=Homo sapiens GN=SEC61A1 PE=1 SV=2	P61619	SEC61A1	52 kDa	2	0	1	1	0	0	0	0	2	0
Protein transport protein Sec61 subunit beta OS=Homo sapiens GN=SEC61B PE=1 SV=2	P60468	SEC61B	10 kDa	2	2	2	2	2	2	2	2	2	1
Protein-glutamine gamma-glutamyltransferase 2 OS=Homo sapiens GN=TGM2 PE=1 SV=2	P21980	TGM2	77 kDa	7	11	11	12	15	11	15	11	14	14
Protein-lysine 6-oxidase OS=Homo sapiens GN=LOX PE=1 SV=2	P28300	LOX	47 kDa	3	4	2	3	3	4	3	2	1	5
Prothrombin OS=Homo sapiens GN=F2 PE=1 SV=2	P00734	F2	70 kDa	2	1	1	3	2	3	1	3	2	1
Protocadherin Fat 1 OS=Homo sapiens GN=FAT1 PE=1 SV=2	Q14517	FAT1	506 kDa	1	2	1	0	2	3	5	1	2	1
Putative elongation factor 1-alpha-like 3 OS=Homo sapiens GN=EEF1A1P5 PE=5 SV=1	Q5VTE0	EEF1A1P5	50 kDa	30	27	23	26	26	25	21	24	23	19
Putative histone H2B type 2-D OS=Homo sapiens GN=HIST2H2BD PE=5 SV=3	Q6DRA6	HIST2H2BD	18 kDa	7	5	6	6	7	7	9	6	8	8
Putative oxidoreductase GLYR1 OS=Homo sapiens GN=GLYR1 PE=1 SV=3	Q49A26	GLYR1	61 kDa	0	1	2	1	1	1	1	0	2	0
Pyrroline-5-carboxylate reductase 1, mitochondrial OS=Homo sapiens GN=PYCR1 PE=1 SV=2	P32322	PYCR1	33 kDa	2	0	0	0	0	0	0	0	0	0
Pyruvate dehydrogenase E1 component subunit alpha, somatic form, mitochondrial OS=Homo sapiens GN=PDHA1 PE=1 SV=3	P08559	PDHA1	43 kDa	0	2	0	1	2	2	1	0	2	0
Pyruvate dehydrogenase E1 component subunit beta, mitochondrial OS=Homo sapiens GN=PDHB PE=1 SV=3	P11177	PDHB	39 kDa	3	1	1	2	2	2	1	2	1	2
Pyruvate kinase PKM OS=Homo sapiens GN=PKM PE=1 SV=4	P14618	PKM	58 kDa	47	28	25	27	29	34	32	32	33	34
Rac GTPase-activating protein 1 OS=Homo sapiens GN=RACGAP1 PE=1 SV=1	Q9H0H5	RACGAP1	71 kDa	0	2	0	1	0	0	1	1	1	0
Raftlin OS=Homo sapiens GN=RFTN1 PE=1 SV=4	Q14699	RFTN1	63 kDa	5	2	1	2	1	1	0	4	0	2
Ragulator complex protein LAMTOR1 OS=Homo sapiens GN=LAMTOR1 PE=1 SV=2	Q6IAA8	LAMTOR1	18 kDa	4	2	1	1	1	2	1	3	1	1
Ras GTPase-activating protein-binding protein 1 OS=Homo sapiens GN=G3BP1 PE=1 SV=1	Q13283	G3BP1	52 kDa	8	4	3	4	4	4	3	3	1	3
Ras GTPase-activating-like protein IQGAP1 OS=Homo sapiens GN=IQGAP1 PE=1 SV=1	P46940	IQGAP1	189 kDa	34	28	13	18	20	24	20	27	21	19
Ras-related C3 botulinum toxin substrate 1 OS=Homo sapiens GN=RAC1 PE=1 SV=1	P63000	RAC1	21 kDa	5	6	2	4	2	5	3	5	4	4
Ras-related protein R-Ras OS=Homo sapiens GN=RRAS PE=1 SV=1	P10301	RRAS	23 kDa	2	3	4	3	2	3	3	2	2	3
Ras-related protein R-Ras2 OS=Homo sapiens GN=RRAS2 PE=1 SV=1	P62070	RRAS2	23 kDa	3	2	4	3	3	2	2	3	2	3
Ras-related protein Rab-11B OS=Homo sapiens GN=RAB11B PE=1 SV=4	Q15907	RAB11B	24 kDa	5	4	1	4	3	0	4	3	1	5
Ras-related protein Rab-14 OS=Homo sapiens GN=RAB14 PE=1 SV=4	P61106	RAB14	24 kDa	6	5	2	3	2	4	2	7	2	5
Ras-related protein Rab-2A OS=Homo sapiens GN=RAB2A PE=1 SV=1	P61019	RAB2A	24 kDa	4	3	2	2	1	3	3	2	2	2
Ras-related protein Rab-35 OS=Homo sapiens GN=RAB35 PE=1 SV=1	Q15286	RAB35	23 kDa	6	4	3	3	3	5	3	4	2	5
Ras-related protein Rab-5A OS=Homo sapiens GN=RAB5A PE=1 SV=2	P20339	RAB5A	24 kDa	2	3	1	1	0	2	1	1	0	0
Ras-related protein Rab-5C OS=Homo sapiens GN=RAB5C PE=1 SV=2	P51148	RAB5C	23 kDa	7	4	3	3	3	4	2	4	3	3
Ras-related protein Rab-7a OS=Homo sapiens GN=RAB7A PE=1 SV=1	P51149	RAB7A	23 kDa	7	5	6	2	1	6	7	3	4	4
Receptor of activated protein C kinase 1 OS=Homo sapiens GN=RACK1 PE=1 SV=3	P63244	RACK1	35 kDa	4	5	5	4	2	7	4	5	5	4
Regulator of chromosome condensation OS=Homo sapiens GN=RCC1 PE=1 SV=1	P18754	RCC1	45 kDa	6	5	4	2	2	1	1	5	1	3
Regulator of nonsense transcripts 1 OS=Homo sapiens GN=UPF1 PE=1 SV=2	Q92900	UPF1	124 kDa	1	2	1	2	1	2	1	0	0	0
Remodeling and spacing factor 1 OS=Homo sapiens GN=RSF1 PE=1 SV=2	Q96T23	RSF1	164 kDa	0	3	1	2	4	1	3	3	5	4
Reticulocalbin-1 OS=Homo sapiens GN=RCN1 PE=1 SV=1	Q15293	RCN1	39 kDa	2	1	2	2	2	2	2	2	2	2
Reticulon-4 OS=Homo sapiens GN=RTN4 PE=1 SV=2	Q9NQC3	RTN4	130 kDa	4	1	0	0	0	1	0	1	0	0
Retinol dehydrogenase 11 OS=Homo sapiens GN=RDH11 PE=1 SV=2	Q8TC12	RDH11	35 kDa	1	0	1	1	1	1	1	0	1	2
Reversion-inducing cysteine-rich protein with Kazal motifs OS=Homo sapiens GN=RECK PE=1 SV=1	O95980	RECK	106 kDa	16	8	3	3	5	11	8	9	3	9
Rho GDP-dissociation inhibitor 1 OS=Homo sapiens GN=ARHGDIA PE=1 SV=3	P52565	ARHGDIA	23 kDa	2	1	0	1	1	1	0	1	1	1
Ribonuclease inhibitor OS=Homo sapiens GN=RNH1 PE=1 SV=2	P13489	RNH1	50 kDa	16	10	11	12	13	10	11	11	12	11
Ribose-phosphate pyrophosphokinase 1 OS=Homo sapiens GN=PRPS1 PE=1 SV=2	P60891	PRPS1	35 kDa	0	2	1	2	1	1	2	0	1	2
Ribosomal L1 domain-containing protein 1 OS=Homo sapiens GN=RSL1D1 PE=1 SV=3	O76021	RSL1D1	55 kDa	8	5	7	6	4	8	7	4	3	5
Ribosome production factor 2 homolog OS=Homo sapiens GN=RPF2 PE=1 SV=2	Q9H7B2	RPF2	36 kDa	0	0	0	0	1	0	1	0	3	0
Ribosome-binding protein 1 OS=Homo sapiens GN=RRBP1 PE=1 SV=4	Q9P2E9	RRBP1	152 kDa	89	60	46	51	54	47	31	54	37	47
RNA transcription, translation and transport factor protein OS=Homo sapiens GN=RTRAF PE=1 SV=1	Q9Y224	RTRAF	28 kDa	4	2	2	3	4	0	2	3	0	4
RNA-binding protein 14 OS=Homo sapiens GN=RBM14 PE=1 SV=2	Q96PK6	RBM14	69 kDa	2	1	2	1	1	2	2	2	1	2
RNA-binding protein 3 OS=Homo sapiens GN=RBM3 PE=1 SV=1	P98179	RBM3	17 kDa	2	1	0	0	0	1	1	1	1	1
RNA-binding protein EWS OS=Homo sapiens GN=EWSR1 PE=1 SV=1	Q01844	EWSR1	68 kDa	2	2	0	1	0	0	1	0	0	0
RNA-binding protein Raly OS=Homo sapiens GN=RALY PE=1 SV=1	Q9UKM9	RALY	32 kDa	5	7	7	5	5	7	5	6	9	3
RNA-binding protein with serine-rich domain 1 OS=Homo sapiens GN=RNPS1 PE=1 SV=1	Q15287	RNPS1	34 kDa	3	2	2	2	3	1	1	2	1	2
rRNA 2'-O-methyltransferase fibrillarin OS=Homo sapiens GN=FBL PE=1 SV=2	P22087	FBL	34 kDa	4	10	6	8	5	9	3	7	4	5
RuvB-like 1 OS=Homo sapiens GN=RUVBL1 PE=1 SV=1	Q9Y265	RUVBL1	50 kDa	4	3	2	0	0	4	1	1	4	2
RuvB-like 2 OS=Homo sapiens GN=RUVBL2 PE=1 SV=3	Q9Y230	RUVBL2	51 kDa	5	3	0	3	1	2	0	1	1	3
Sarcoplasmic/endoplasmic reticulum calcium ATPase 2 OS=Homo sapiens GN=ATP2A2 PE=1 SV=1	P16615	ATP2A2	115 kDa	17	9	10	10	8	8	8	9	8	8
Sec1 family domain-containing protein 1 OS=Homo sapiens GN=SCFD1 PE=1 SV=4	Q8WVM8	SCFD1	72 kDa	2	2	1	2	0	1	0	2	1	2
Semaphorin-7A OS=Homo sapiens GN=SEMA7A PE=1 SV=1	O75326	SEMA7A	75 kDa	6	4	2	1	3	5	2	3	1	3
Septin-11 OS=Homo sapiens GN=SEPT11 PE=1 SV=3	Q9NVA2	40787	49 kDa	4	1	1	0	1	1	0	1	1	1
Septin-2 OS=Homo sapiens GN=SEPT2 PE=1 SV=1	Q15019	37500	41 kDa	4	3	2	2	0	2	1	2	1	2
Septin-7 OS=Homo sapiens GN=SEPT7 PE=1 SV=2	Q16181	39326	51 kDa	3	1	0	0	0	0	0	2	0	2
Septin-9 OS=Homo sapiens GN=SEPT9 PE=1 SV=2	Q9UHD8	40057	65 kDa	4	2	1	0	1	2	0	0	1	0
Sequestosome-1 OS=Homo sapiens GN=SQSTM1 PE=1 SV=1	Q13501	SQSTM1	48 kDa	3	2	1	1	0	0	1	1	1	2
Serine beta-lactamase-like protein LACTB, mitochondrial OS=Homo sapiens GN=LACTB PE=1 SV=2	P83111	LACTB	61 kDa	3	2	1	2	1	3	1	1	2	0
Serine hydroxymethyltransferase, mitochondrial OS=Homo sapiens GN=SHMT2 PE=1 SV=3	P34897	SHMT2	56 kDa	0	0	0	0	0	0	0	2	1	0
Serine protease 23 OS=Homo sapiens GN=PRSS23 PE=1 SV=1	O95084	PRSS23	43 kDa	14	18	21	27	23	25	23	18	27	20
Serine protease HTRA1 OS=Homo sapiens GN=HTRA1 PE=1 SV=1	Q92743	HTRA1	51 kDa	61	49	35	35	42	45	42	47	38	48
Serine protease HTRA3 OS=Homo sapiens GN=HTRA3 PE=1 SV=2	P83110	HTRA3	49 kDa	1	0	0	1	2	1	0	0	1	1
Serine/arginine repetitive matrix protein 2 OS=Homo sapiens GN=SRRM2 PE=1 SV=2	Q9UQ35	SRRM2	300 kDa	2	2	0	1	1	1	0	0	1	0
Serine/arginine-rich splicing factor 10 OS=Homo sapiens GN=SRSF10 PE=1 SV=1	O75494	SRSF10	31 kDa	0	2	1	2	0	1	0	0	1	0
Serine/threonine-protein kinase Nek7 OS=Homo sapiens GN=NEK7 PE=1 SV=1	Q8TDX7	NEK7	35 kDa	1	0	1	2	2	2	0	1	1	1
Serine/threonine-protein phosphatase 2A 65 kDa regulatory subunit A alpha isoform OS=Homo sapiens GN=PPP2R1A PE=1 SV=4	P30153	PPP2R1A	65 kDa	3	1	0	0	1	1	0	0	1	1
Serpin H1 OS=Homo sapiens GN=SERPINH1 PE=1 SV=2	P50454	SERPINH1	46 kDa	46	36	41	39	37	44	43	42	44	38
Serum albumin OS=Homo sapiens GN=ALB PE=1 SV=2	P02768	ALB	69 kDa	18	11	9	8	7	9	7	6	7	8
Sideroflexin-3 OS=Homo sapiens GN=SFXN3 PE=1 SV=3	Q9BWM7	SFXN3	36 kDa	4	0	1	0	1	1	1	1	2	0
Signal peptide, CUB and EGF-like domain-containing protein 3 OS=Homo sapiens GN=SCUBE3 PE=1 SV=1	Q8IX30	SCUBE3	109 kDa	1	0	1	2	2	2	3	0	1	1
Signal recognition particle 14 kDa protein OS=Homo sapiens GN=SRP14 PE=1 SV=2	P37108	SRP14	15 kDa	4	3	1	4	2	3	2	2	4	2
Signal recognition particle 9 kDa protein OS=Homo sapiens GN=SRP9 PE=1 SV=2	P49458	SRP9	10 kDa	3	2	2	3	1	1	2	2	1	3
Signal recognition particle receptor subunit alpha OS=Homo sapiens GN=SRPRA PE=1 SV=2	P08240	SRPRA	70 kDa	0	0	0	2	0	2	1	0	1	0
Signal recognition particle receptor subunit beta OS=Homo sapiens GN=SRPRB PE=1 SV=3	Q9Y5M8	SRPRB	30 kDa	1	2	2	3	2	2	0	2	2	3
Signal recognition particle subunit SRP68 OS=Homo sapiens GN=SRP68 PE=1 SV=2	Q9UHB9	SRP68	71 kDa	3	4	3	2	3	3	3	2	4	1
Signal recognition particle subunit SRP72 OS=Homo sapiens GN=SRP72 PE=1 SV=3	O76094	SRP72	75 kDa	6	6	4	6	8	3	3	7	5	4
Signal transducer and activator of transcription 1-alpha/beta OS=Homo sapiens GN=STAT1 PE=1 SV=2	P42224	STAT1	87 kDa	3	0	3	1	1	4	1	1	2	2
Single-stranded DNA-binding protein, mitochondrial OS=Homo sapiens GN=SSBP1 PE=1 SV=1	Q04837	SSBP1	17 kDa	3	2	2	0	2	3	3	2	2	3
Sister chromatid cohesion protein PDS5 homolog B OS=Homo sapiens GN=PDS5B PE=1 SV=1	Q9NTI5	PDS5B	165 kDa	0	2	1	1	0	1	0	0	1	2
Slit homolog 3 protein OS=Homo sapiens GN=SLIT3 PE=2 SV=3	O75094	SLIT3	168 kDa	11	8	6	7	5	6	4	5	7	6
Small nuclear ribonucleoprotein F OS=Homo sapiens GN=SNRPF PE=1 SV=1	P62306	SNRPF	10 kDa	2	0	0	0	0	0	0	0	0	0
Small nuclear ribonucleoprotein Sm D1 OS=Homo sapiens GN=SNRPD1 PE=1 SV=1	P62314	SNRPD1	13 kDa	3	1	0	1	1	1	1	1	1	1
Small nuclear ribonucleoprotein Sm D3 OS=Homo sapiens GN=SNRPD3 PE=1 SV=1	P62318	SNRPD3	14 kDa	3	2	1	3	1	0	2	3	1	4
Small nuclear ribonucleoprotein-associated proteins B and B' OS=Homo sapiens GN=SNRPB PE=1 SV=2	P14678	SNRPB	25 kDa	1	2	1	2	1	1	1	1	1	1
Soluble scavenger receptor cysteine-rich domain-containing protein SSC5D OS=Homo sapiens GN=SSC5D PE=1 SV=3	A1L4H1	SSC5D	166 kDa	2	0	0	0	0	0	0	0	0	0
Sorting and assembly machinery component 50 homolog OS=Homo sapiens GN=SAMM50 PE=1 SV=3	Q9Y512	SAMM50	52 kDa	4	8	3	6	5	5	6	6	6	5
Sorting nexin-3 OS=Homo sapiens GN=SNX3 PE=1 SV=3	O60493	SNX3	19 kDa	0	1	0	1	1	2	0	0	0	1
Sorting nexin-6 OS=Homo sapiens GN=SNX6 PE=1 SV=1	Q9UNH7	SNX6	47 kDa	7	2	3	4	5	5	3	2	3	3
Sorting nexin-9 OS=Homo sapiens GN=SNX9 PE=1 SV=1	Q9Y5X1	SNX9	67 kDa	2	1	1	1	0	2	1	0	0	0
SPATS2-like protein OS=Homo sapiens GN=SPATS2L PE=1 SV=2	Q9NUQ6	SPATS2L	62 kDa	1	3	1	0	2	0	1	0	1	2
Spectrin alpha chain, non-erythrocytic 1 OS=Homo sapiens GN=SPTAN1 PE=1 SV=3	Q13813	SPTAN1	285 kDa	36	17	7	14	8	10	7	14	7	10
Spectrin beta chain, non-erythrocytic 1 OS=Homo sapiens GN=SPTBN1 PE=1 SV=2	Q01082	SPTBN1	275 kDa	29	24	5	14	10	9	6	10	5	5
Spermidine synthase OS=Homo sapiens GN=SRM PE=1 SV=1	P19623	SRM	34 kDa	1	1	1	2	1	1	2	1	0	2
Spliceosome RNA helicase DDX39B OS=Homo sapiens GN=DDX39B PE=1 SV=1	Q13838	DDX39B	49 kDa	5	2	1	2	2	2	4	5	3	2
Splicing factor 3B subunit 1 OS=Homo sapiens GN=SF3B1 PE=1 SV=3	O75533	SF3B1	146 kDa	6	1	0	1	0	1	3	2	1	4
Splicing factor 3B subunit 2 OS=Homo sapiens GN=SF3B2 PE=1 SV=2	Q13435	SF3B2	100 kDa	5	4	0	3	2	0	2	3	2	3
Splicing factor, proline- and glutamine-rich OS=Homo sapiens GN=SFPQ PE=1 SV=2	P23246	SFPQ	76 kDa	8	5	3	7	2	5	4	6	4	4
Src substrate cortactin OS=Homo sapiens GN=CTTN PE=1 SV=2	Q14247	CTTN	62 kDa	1	2	1	2	1	1	1	1	2	1
Staphylococcal nuclease domain-containing protein 1 OS=Homo sapiens GN=SND1 PE=1 SV=1	Q7KZF4	SND1	102 kDa	12	11	6	6	2	6	6	8	4	7
Stress-70 protein, mitochondrial OS=Homo sapiens GN=HSPA9 PE=1 SV=2	P38646	HSPA9	74 kDa	8	4	3	4	3	3	5	2	3	4
Structural maintenance of chromosomes protein 1A OS=Homo sapiens GN=SMC1A PE=1 SV=2	Q14683	SMC1A	143 kDa	0	2	3	1	3	7	4	0	4	3
Structural maintenance of chromosomes protein 3 OS=Homo sapiens GN=SMC3 PE=1 SV=2	Q9UQE7	SMC3	142 kDa	0	1	5	1	3	5	4	1	6	1
Sulfide:quinone oxidoreductase, mitochondrial OS=Homo sapiens GN=SQOR PE=1 SV=1	Q9Y6N5	SQOR	50 kDa	2	0	0	1	0	0	1	1	0	2
SUN domain-containing protein 1 OS=Homo sapiens GN=SUN1 PE=1 SV=3	O94901	SUN1	90 kDa	2	3	4	3	5	3	4	2	3	1
SUN domain-containing protein 2 OS=Homo sapiens GN=SUN2 PE=1 SV=3	Q9UH99	SUN2	80 kDa	4	6	3	6	4	6	5	5	10	5
Supervillin OS=Homo sapiens GN=SVIL PE=1 SV=2	O95425	SVIL	248 kDa	13	10	7	10	7	9	7	9	8	7
Surfeit locus protein 4 OS=Homo sapiens GN=SURF4 PE=1 SV=3	O15260	SURF4	30 kDa	4	2	1	2	1	1	1	2	2	2
Sushi repeat-containing protein SRPX OS=Homo sapiens GN=SRPX PE=1 SV=1	P78539	SRPX	52 kDa	2	1	2	1	2	4	4	1	4	1
Sushi repeat-containing protein SRPX2 OS=Homo sapiens GN=SRPX2 PE=1 SV=1	O60687	SRPX2	53 kDa	2	5	6	6	7	9	6	3	6	5
Synaptic vesicle membrane protein VAT-1 homolog OS=Homo sapiens GN=VAT1 PE=1 SV=2	Q99536	VAT1	42 kDa	6	3	0	1	1	3	2	2	1	3
Synaptopodin-2 OS=Homo sapiens GN=SYNPO2 PE=1 SV=2	Q9UMS6	SYNPO2	118 kDa	1	2	0	0	1	1	0	2	0	0
T-complex protein 1 subunit alpha OS=Homo sapiens GN=TCP1 PE=1 SV=1	P17987	TCP1	60 kDa	11	12	6	6	10	11	9	12	9	9
T-complex protein 1 subunit beta OS=Homo sapiens GN=CCT2 PE=1 SV=4	P78371	CCT2	57 kDa	10	7	5	4	5	7	8	7	6	6
T-complex protein 1 subunit delta OS=Homo sapiens GN=CCT4 PE=1 SV=4	P50991	CCT4	58 kDa	5	6	1	3	2	3	3	5	3	5
T-complex protein 1 subunit epsilon OS=Homo sapiens GN=CCT5 PE=1 SV=1	P48643	CCT5	60 kDa	1	1	1	0	0	2	0	4	1	1
T-complex protein 1 subunit eta OS=Homo sapiens GN=CCT7 PE=1 SV=2	Q99832	CCT7	59 kDa	11	9	2	7	7	8	4	6	5	8
T-complex protein 1 subunit gamma OS=Homo sapiens GN=CCT3 PE=1 SV=4	P49368	CCT3	61 kDa	8	7	3	5	7	8	5	9	4	8
T-complex protein 1 subunit theta OS=Homo sapiens GN=CCT8 PE=1 SV=4	P50990	CCT8	60 kDa	7	7	5	7	5	5	5	8	5	6
T-complex protein 1 subunit zeta OS=Homo sapiens GN=CCT6A PE=1 SV=3	P40227	CCT6A	58 kDa	4	2	3	2	0	3	3	5	2	3
Talin-1 OS=Homo sapiens GN=TLN1 PE=1 SV=3	Q9Y490	TLN1	270 kDa	34	26	14	23	21	21	14	22	19	16
TAR DNA-binding protein 43 OS=Homo sapiens GN=TARDBP PE=1 SV=1	Q13148	TARDBP	45 kDa	1	2	1	1	2	1	2	1	1	1
Target of Nesh-SH3 OS=Homo sapiens GN=ABI3BP PE=1 SV=1	Q7Z7G0	ABI3BP	119 kDa	2	1	2	2	1	3	2	0	3	0
Tenascin OS=Homo sapiens GN=TNC PE=1 SV=3	P24821	TNC	241 kDa	319	368	474	437	472	466	459	332	477	417
Tenascin-X OS=Homo sapiens GN=TNXB PE=1 SV=4	P22105	TNXB	458 kDa	1	15	28	18	26	28	17	9	30	17
Tetranectin OS=Homo sapiens GN=CLEC3B PE=1 SV=3	P05452	CLEC3B	23 kDa	8	5	2	3	2	4	3	4	2	3
Thioredoxin domain-containing protein 5 OS=Homo sapiens GN=TXNDC5 PE=1 SV=2	Q8NBS9	TXNDC5	48 kDa	3	2	1	2	1	2	2	4	0	2
THO complex subunit 4 OS=Homo sapiens GN=ALYREF PE=1 SV=3	Q86V81	ALYREF	27 kDa	5	6	5	3	2	3	3	3	4	3
Thrombospondin type-1 domain-containing protein 4 OS=Homo sapiens GN=THSD4 PE=2 SV=2	Q6ZMP0	THSD4	112 kDa	4	3	12	12	11	10	6	2	13	8
Thrombospondin-1 OS=Homo sapiens GN=THBS1 PE=1 SV=2	P07996	THBS1	129 kDa	190	178	181	161	163	175	161	129	166	139
Thrombospondin-2 OS=Homo sapiens GN=THBS2 PE=1 SV=2	P35442	THBS2	130 kDa	10	6	5	5	7	6	5	3	5	6
Thy-1 membrane glycoprotein OS=Homo sapiens GN=THY1 PE=1 SV=2	P04216	THY1	18 kDa	24	16	12	13	13	17	16	22	15	17
Thyroid hormone receptor-associated protein 3 OS=Homo sapiens GN=THRAP3 PE=1 SV=2	Q9Y2W1	THRAP3	109 kDa	2	0	0	0	0	0	0	0	0	0
Thyroxine-binding globulin OS=Homo sapiens GN=SERPINA7 PE=1 SV=2	P05543	SERPINA7	46 kDa	1	1	1	2	0	2	2	0	1	1
Tissue factor pathway inhibitor 2 OS=Homo sapiens GN=TFPI2 PE=1 SV=1	P48307	TFPI2	27 kDa	7	3	0	3	1	1	3	4	2	6
Torsin-1A-interacting protein 1 OS=Homo sapiens GN=TOR1AIP1 PE=1 SV=2	Q5JTV8	TOR1AIP1	66 kDa	3	2	0	2	2	0	0	0	0	0
TP53-binding protein 1 OS=Homo sapiens GN=TP53BP1 PE=1 SV=2	Q12888	TP53BP1	214 kDa	16	16	2	6	5	8	9	13	6	9
Transaldolase OS=Homo sapiens GN=TALDO1 PE=1 SV=2	P37837	TALDO1	38 kDa	0	1	1	0	0	2	0	0	0	0
Transcription factor A, mitochondrial OS=Homo sapiens GN=TFAM PE=1 SV=1	Q00059	TFAM	29 kDa	1	2	4	4	2	4	2	0	5	1
Transcription intermediary factor 1-beta OS=Homo sapiens GN=TRIM28 PE=1 SV=5	Q13263	TRIM28	89 kDa	0	1	0	0	0	2	0	1	1	1
Transducin beta-like protein 2 OS=Homo sapiens GN=TBL2 PE=1 SV=1	Q9Y4P3	TBL2	50 kDa	1	2	0	2	1	4	1	2	1	4
Transferrin receptor protein 1 OS=Homo sapiens GN=TFRC PE=1 SV=2	P02786	TFRC	85 kDa	5	2	0	0	0	0	0	1	0	0
Transforming growth factor beta-1-induced transcript 1 protein OS=Homo sapiens GN=TGFB1I1 PE=1 SV=2	O43294	TGFB1I1	50 kDa	2	1	1	1	1	1	0	0	1	0
Transforming growth factor-beta-induced protein ig-h3 OS=Homo sapiens GN=TGFBI PE=1 SV=1	Q15582	TGFBI	75 kDa	104	130	183	160	163	156	161	129	179	135
Transgelin OS=Homo sapiens GN=TAGLN PE=1 SV=4	Q01995	TAGLN	23 kDa	2	1	1	1	1	2	2	1	2	1
Transgelin-2 OS=Homo sapiens GN=TAGLN2 PE=1 SV=3	P37802	TAGLN2	22 kDa	6	2	1	1	1	2	1	1	1	2
Transitional endoplasmic reticulum ATPase OS=Homo sapiens GN=VCP PE=1 SV=4	P55072	VCP	89 kDa	12	5	1	1	2	3	1	5	2	4
Transketolase OS=Homo sapiens GN=TKT PE=1 SV=3	P29401	TKT	68 kDa	3	1	0	0	0	0	0	2	0	0
Translocating chain-associated membrane protein 1 OS=Homo sapiens GN=TRAM1 PE=1 SV=3	Q15629	TRAM1	43 kDa	3	0	1	3	2	1	2	2	2	2
Translocation protein SEC63 homolog OS=Homo sapiens GN=SEC63 PE=1 SV=2	Q9UGP8	SEC63	88 kDa	1	2	0	0	0	1	1	0	0	0
Translocon-associated protein subunit alpha OS=Homo sapiens GN=SSR1 PE=1 SV=3	P43307	SSR1	32 kDa	2	1	2	1	0	2	1	2	1	1
Translocon-associated protein subunit delta OS=Homo sapiens GN=SSR4 PE=1 SV=1	P51571	SSR4	19 kDa	3	2	2	2	2	1	1	2	2	2
Transmembrane emp24 domain-containing protein 10 OS=Homo sapiens GN=TMED10 PE=1 SV=2	P49755	TMED10	25 kDa	13	5	6	8	7	9	5	6	7	6
Transmembrane emp24 domain-containing protein 3 OS=Homo sapiens GN=TMED3 PE=1 SV=1	Q9Y3Q3	TMED3	25 kDa	2	1	1	1	1	1	1	1	1	1
Transmembrane emp24 domain-containing protein 4 OS=Homo sapiens GN=TMED4 PE=1 SV=1	Q7Z7H5	TMED4	26 kDa	4	3	2	1	2	2	2	2	2	3
Transmembrane emp24 domain-containing protein 7 OS=Homo sapiens GN=TMED7 PE=1 SV=2	Q9Y3B3	TMED7	25 kDa	2	2	3	2	1	3	3	3	2	2
Transmembrane emp24 domain-containing protein 9 OS=Homo sapiens GN=TMED9 PE=1 SV=2	Q9BVK6	TMED9	27 kDa	7	5	3	4	6	4	4	4	4	6
Transmembrane protein 33 OS=Homo sapiens GN=TMEM33 PE=1 SV=2	P57088	TMEM33	28 kDa	1	2	0	1	1	1	0	1	1	2
Transmembrane protein 43 OS=Homo sapiens GN=TMEM43 PE=1 SV=1	Q9BTV4	TMEM43	45 kDa	12	10	10	11	8	12	11	8	12	12
Transportin-1 OS=Homo sapiens GN=TNPO1 PE=1 SV=2	Q92973	TNPO1	102 kDa	1	0	2	1	0	1	0	0	2	0
Tricarboxylate transport protein, mitochondrial OS=Homo sapiens GN=SLC25A1 PE=1 SV=2	P53007	SLC25A1	34 kDa	3	1	3	3	2	2	2	3	2	2
Trifunctional enzyme subunit alpha, mitochondrial OS=Homo sapiens GN=HADHA PE=1 SV=2	P40939	HADHA	83 kDa	11	8	9	7	8	9	6	9	11	7
Trifunctional enzyme subunit beta, mitochondrial OS=Homo sapiens GN=HADHB PE=1 SV=3	P55084	HADHB	51 kDa	12	10	6	9	7	9	8	7	6	8
Trifunctional purine biosynthetic protein adenosine-3 OS=Homo sapiens GN=GART PE=1 SV=1	P22102	GART	108 kDa	0	1	0	0	1	2	0	0	1	0
Triosephosphate isomerase OS=Homo sapiens GN=TPI1 PE=1 SV=3	P60174	TPI1	31 kDa	6	3	0	0	0	0	0	2	0	1
Tripeptidyl-peptidase 1 OS=Homo sapiens GN=TPP1 PE=1 SV=2	O14773	TPP1	61 kDa	3	1	0	0	1	2	1	1	1	1
tRNA-splicing ligase RtcB homolog OS=Homo sapiens GN=RTCB PE=1 SV=1	Q9Y3I0	RTCB	55 kDa	7	9	6	4	3	5	6	6	7	4
Tropomodulin-3 OS=Homo sapiens GN=TMOD3 PE=1 SV=1	Q9NYL9	TMOD3	40 kDa	3	2	2	2	2	2	2	2	3	3
Tropomyosin beta chain OS=Homo sapiens GN=TPM2 PE=1 SV=1	P07951	TPM2	33 kDa	31	22	21	25	20	18	14	19	21	22
Trypsin-1 OS=Homo sapiens GN=PRSS1 PE=1 SV=1	P07477	PRSS1	27 kDa	6	5	2	3	3	3	4	4	3	5
Tubulointerstitial nephritis antigen-like OS=Homo sapiens GN=TINAGL1 PE=1 SV=1	Q9GZM7	TINAGL1	52 kDa	0	0	1	1	1	1	2	0	2	1
Tyrosine-protein kinase BAZ1B OS=Homo sapiens GN=BAZ1B PE=1 SV=2	Q9UIG0	BAZ1B	171 kDa	2	2	1	3	1	0	2	1	1	2
U2 small nuclear ribonucleoprotein A' OS=Homo sapiens GN=SNRPA1 PE=1 SV=2	P09661	SNRPA1	28 kDa	1	2	0	0	0	0	0	0	0	0
U5 small nuclear ribonucleoprotein 200 kDa helicase OS=Homo sapiens GN=SNRNP200 PE=1 SV=2	O75643	SNRNP200	245 kDa	1	3	0	1	2	1	1	1	0	1
UAP56-interacting factor OS=Homo sapiens GN=FYTTD1 PE=1 SV=3	Q96QD9	FYTTD1	36 kDa	1	2	1	0	0	1	1	0	1	0
Ubiquitin-associated protein 2-like OS=Homo sapiens GN=UBAP2L PE=1 SV=2	Q14157	UBAP2L	115 kDa	0	2	0	1	1	1	1	0	1	1
Ubiquitin-like modifier-activating enzyme 1 OS=Homo sapiens GN=UBA1 PE=1 SV=3	P22314	UBA1	118 kDa	10	8	4	4	3	9	5	7	5	9
UDP-glucose 6-dehydrogenase OS=Homo sapiens GN=UGDH PE=1 SV=1	O60701	UGDH	55 kDa	6	4	9	5	8	9	6	6	8	3
UDP-glucose:glycoprotein glucosyltransferase 1 OS=Homo sapiens GN=UGGT1 PE=1 SV=3	Q9NYU2	UGGT1	177 kDa	2	1	0	0	0	0	1	0	0	0
Unconventional myosin-Ib OS=Homo sapiens GN=MYO1B PE=1 SV=3	O43795	MYO1B	132 kDa	49	51	41	42	44	39	41	34	40	30
Unconventional myosin-Ic OS=Homo sapiens GN=MYO1C PE=1 SV=4	O00159	MYO1C	122 kDa	52	60	46	52	53	63	49	51	52	49
Unconventional myosin-Id OS=Homo sapiens GN=MYO1D PE=1 SV=2	O94832	MYO1D	116 kDa	44	33	34	36	35	37	29	29	32	19
Unconventional myosin-VI OS=Homo sapiens GN=MYO6 PE=1 SV=4	Q9UM54	MYO6	150 kDa	18	21	15	15	15	19	16	10	17	11
Up-regulated during skeletal muscle growth protein 5 OS=Homo sapiens GN=USMG5 PE=1 SV=1	Q96IX5	USMG5	6 kDa	2	1	0	0	1	0	0	0	0	1
Urokinase plasminogen activator surface receptor OS=Homo sapiens GN=PLAUR PE=1 SV=1	Q03405	PLAUR	37 kDa	2	2	0	0	0	0	0	1	0	2
UTP--glucose-1-phosphate uridylyltransferase OS=Homo sapiens GN=UGP2 PE=1 SV=5	Q16851	UGP2	57 kDa	3	1	0	0	0	0	0	0	0	0
Utrophin OS=Homo sapiens GN=UTRN PE=1 SV=2	P46939	UTRN	394 kDa	3	2	1	1	1	1	1	0	1	0
Uveal autoantigen with coiled-coil domains and ankyrin repeats OS=Homo sapiens GN=UACA PE=1 SV=2	Q9BZF9	UACA	163 kDa	3	4	1	1	2	2	1	0	2	1
V-type proton ATPase 116 kDa subunit a isoform 1 OS=Homo sapiens GN=ATP6V0A1 PE=1 SV=3	Q93050	ATP6V0A1	96 kDa	8	9	3	6	4	5	7	4	6	5
V-type proton ATPase 116 kDa subunit a isoform 3 OS=Homo sapiens GN=TCIRG1 PE=1 SV=3	Q13488	TCIRG1	93 kDa	7	4	11	7	7	8	8	5	8	4
V-type proton ATPase catalytic subunit A OS=Homo sapiens GN=ATP6V1A PE=1 SV=2	P38606	ATP6V1A	68 kDa	5	1	0	0	0	1	1	2	0	0
V-type proton ATPase subunit B, brain isoform OS=Homo sapiens GN=ATP6V1B2 PE=1 SV=3	P21281	ATP6V1B2	57 kDa	2	1	0	0	0	2	1	0	0	1
V-type proton ATPase subunit d 1 OS=Homo sapiens GN=ATP6V0D1 PE=1 SV=1	P61421	ATP6V0D1	40 kDa	2	1	2	2	2	2	2	2	1	4
Vacuolar protein sorting-associated protein 35 OS=Homo sapiens GN=VPS35 PE=1 SV=2	Q96QK1	VPS35	92 kDa	2	2	2	2	3	3	1	2	2	4
Valine--tRNA ligase OS=Homo sapiens GN=VARS PE=1 SV=4	P26640	VARS	140 kDa	4	3	4	1	2	3	2	2	1	3
Versican core protein OS=Homo sapiens GN=VCAN PE=1 SV=3	P13611	VCAN	373 kDa	31	24	25	26	25	29	28	29	22	26
Very long-chain specific acyl-CoA dehydrogenase, mitochondrial OS=Homo sapiens GN=ACADVL PE=1 SV=1	P49748	ACADVL	70 kDa	0	0	1	0	1	3	1	0	1	1
Very-long-chain 3-oxoacyl-CoA reductase OS=Homo sapiens GN=HSD17B12 PE=1 SV=2	Q53GQ0	HSD17B12	34 kDa	3	3	3	5	3	3	2	3	3	2
Very-long-chain enoyl-CoA reductase OS=Homo sapiens GN=TECR PE=1 SV=1	Q9NZ01	TECR	36 kDa	2	1	2	2	1	3	1	2	1	0
Vesicle transport protein GOT1B OS=Homo sapiens GN=GOLT1B PE=1 SV=1	Q9Y3E0	GOLT1B	15 kDa	0	0	2	1	2	1	1	1	1	1
Vesicle-associated membrane protein 3 OS=Homo sapiens GN=VAMP3 PE=1 SV=3	Q15836	VAMP3	11 kDa	2	2	0	0	0	0	0	1	0	0
Vesicle-associated membrane protein-associated protein A OS=Homo sapiens GN=VAPA PE=1 SV=3	Q9P0L0	VAPA	28 kDa	3	4	0	1	2	0	2	2	0	2
Vesicle-trafficking protein SEC22b OS=Homo sapiens GN=SEC22B PE=1 SV=4	O75396	SEC22B	25 kDa	8	4	3	4	2	3	3	7	4	3
Vesicular integral-membrane protein VIP36 OS=Homo sapiens GN=LMAN2 PE=1 SV=1	Q12907	LMAN2	40 kDa	4	3	2	4	2	3	3	1	3	1
Vigilin OS=Homo sapiens GN=HDLBP PE=1 SV=2	Q00341	HDLBP	141 kDa	7	6	7	4	5	7	3	5	4	5
Vinculin OS=Homo sapiens GN=VCL PE=1 SV=4	P18206	VCL	124 kDa	10	6	0	3	1	3	1	9	1	3
Vitamin D-binding protein OS=Homo sapiens GN=GC PE=1 SV=1	P02774	GC	53 kDa	4	0	0	0	0	0	0	2	0	0
Vitamin K epoxide reductase complex subunit 1 OS=Homo sapiens GN=VKORC1 PE=1 SV=1	Q9BQB6	VKORC1	18 kDa	3	1	2	2	1	1	2	1	1	0
Vitronectin OS=Homo sapiens GN=VTN PE=1 SV=1	P04004	VTN	54 kDa	3	4	3	4	3	6	3	3	3	3
Voltage-dependent anion-selective channel protein 1 OS=Homo sapiens GN=VDAC1 PE=1 SV=2	P21796	VDAC1	31 kDa	28	20	14	16	12	13	10	12	16	13
Voltage-dependent anion-selective channel protein 2 OS=Homo sapiens GN=VDAC2 PE=1 SV=2	P45880	VDAC2	32 kDa	11	9	7	6	5	12	7	8	11	8
Voltage-dependent anion-selective channel protein 3 OS=Homo sapiens GN=VDAC3 PE=1 SV=1	Q9Y277	VDAC3	31 kDa	12	10	4	5	4	6	4	4	5	6
Voltage-dependent calcium channel subunit alpha-2/delta-1 OS=Homo sapiens GN=CACNA2D1 PE=1 SV=3	P54289	CACNA2D1	125 kDa	13	11	4	9	5	9	6	13	3	9
WD repeat-containing protein 1 OS=Homo sapiens GN=WDR1 PE=1 SV=4	O75083	WDR1	66 kDa	5	8	7	7	8	9	5	4	3	5
WD repeat-containing protein 5 OS=Homo sapiens GN=WDR5 PE=1 SV=1	P61964	WDR5	37 kDa	2	0	0	0	0	0	0	0	0	0
X-ray repair cross-complementing protein 5 OS=Homo sapiens GN=XRCC5 PE=1 SV=3	P13010	XRCC5	83 kDa	6	6	4	5	5	7	4	5	6	2
X-ray repair cross-complementing protein 6 OS=Homo sapiens GN=XRCC6 PE=1 SV=2	P12956	XRCC6	70 kDa	8	8	11	14	10	11	8	7	8	3
Zinc finger CCCH-type antiviral protein 1 OS=Homo sapiens GN=ZC3HAV1 PE=1 SV=3	Q7Z2W4	ZC3HAV1	101 kDa	1	2	0	1	1	1	0	0	1	0
