# Supplementary material for: Acute exposure to ultraviolet radiation targets proteins involved in collagen fibrillogenesis
Source: Front Physiol. 2024 Mar 15;15:1352161. doi: 10.3389/fphys.2024.1352161 (PMC10978599; doi:10.3389/fphys.2024.1352161)
Supplement: Supplementary file 3 [file Table4.XLSX]

## Sheet: PLF UV targets
Protein	Protein Name	Uniprot AC	Domain_Start 2	Domain_Finish 2	Domain_Length 2	100mJ/cm2_1	100mJ/cm2_2	100mJ/cm2_3	100mJ/cm2_4	100mJ/cm2_5	0mJ/cm2_1	0mJ/cm2_2	0mJ/cm2_3	0mJ/cm2_4	0mJ/cm2_5	Diff Control vs UV100 2	p: Control vs UV100 2
AEBP1	Adipocyte enhancer-binding protein 1	AEBP1_HUMAN	0	50	50	0	0	0	0	0	0	0	0	0	0	0	1
AEBP1	Adipocyte enhancer-binding protein 1	AEBP1_HUMAN	50	100	50	0	0	0	0	0	0	0	0	0	0	0	1
AEBP1	Adipocyte enhancer-binding protein 1	AEBP1_HUMAN	100	150	50	0	0	0	0	0	0	0	0	0	0	0	1
AEBP1	Adipocyte enhancer-binding protein 1	AEBP1_HUMAN	150	200	50	0	0	0	0	0	0	0	0	0	0	0	1
AEBP1	Adipocyte enhancer-binding protein 1	AEBP1_HUMAN	200	250	50	0	0	0	0	0	0	0	0	0	0	0	1
AEBP1	Adipocyte enhancer-binding protein 1	AEBP1_HUMAN	250	300	50	0	0	0	0	0	0	0	0	2	0	0	1
AEBP1	Adipocyte enhancer-binding protein 1	AEBP1_HUMAN	300	350	50	0	0	0	0	0	0	0	0	0	0	0	1
AEBP1	Adipocyte enhancer-binding protein 1	AEBP1_HUMAN	350	400	50	0	0	0	0	0	0	0	0	0	4	-0.02	1
AEBP1	Adipocyte enhancer-binding protein 1	AEBP1_HUMAN	400	450	50	3	3	4	3	4	0	4	0	2	4	0.02	1
AEBP1	Adipocyte enhancer-binding protein 1	AEBP1_HUMAN	450	500	50	0	0	0	0	0	0	0	0	0	0	0	1
AEBP1	Adipocyte enhancer-binding protein 1	AEBP1_HUMAN	500	550	50	0	0	0	0	0	0	0	0	0	0	0	1
AEBP1	Adipocyte enhancer-binding protein 1	AEBP1_HUMAN	550	600	50	8	6	4	5	9	8	8	7	5	4	0	1
AEBP1	Adipocyte enhancer-binding protein 1	AEBP1_HUMAN	600	650	50	8	6	9	5	4	4	4	7	5	4	0.02	1
AEBP1	Adipocyte enhancer-binding protein 1	AEBP1_HUMAN	650	700	50	0	0	0	0	0	0	0	0	0	0	0	1
AEBP1	Adipocyte enhancer-binding protein 1	AEBP1_HUMAN	700	750	50	3	6	4	5	9	4	4	3	7	4	0.02	1
AEBP1	Adipocyte enhancer-binding protein 1	AEBP1_HUMAN	750	800	50	3	6	4	5	4	4	0	7	7	0	0	1
AEBP1	Adipocyte enhancer-binding protein 1	AEBP1_HUMAN	800	850	50	7	6	4	5	4	4	4	7	5	4	0	1
AEBP1	Adipocyte enhancer-binding protein 1	AEBP1_HUMAN	850	900	50	3	6	4	5	0	4	4	7	5	0	0	1
AEBP1	Adipocyte enhancer-binding protein 1	AEBP1_HUMAN	900	950	50	7	10	13	8	4	10	10	11	8	4	-0.02	1
AEBP1	Adipocyte enhancer-binding protein 1	AEBP1_HUMAN	950	1000	50	7	7	4	8	9	11	11	8	8	13	-0.06	0.0048
AEBP1	Adipocyte enhancer-binding protein 1	AEBP1_HUMAN	1000	1050	50	0	0	0	0	0	0	0	0	0	0	0	1
AEBP1	Adipocyte enhancer-binding protein 1	AEBP1_HUMAN	1050	1100	50	0	0	0	0	0	0	0	0	0	0	0	1
AEBP1	Adipocyte enhancer-binding protein 1	AEBP1_HUMAN	1100	1150	50	0	0	0	0	0	0	0	0	0	0	0	1
AEBP1	Adipocyte enhancer-binding protein 1	AEBP1_HUMAN	1150	1158	8	0	0	0	0	0	0	0	0	0	0	0	1
CD44	CD44 antigen	CD44_HUMAN	0	50	50	3	0	3	0	0	2	3	0	0	0	0	1
CD44	CD44 antigen	CD44_HUMAN	50	100	50	10	10	8	7	10	6	7	11	8	8	0.02	1
CD44	CD44 antigen	CD44_HUMAN	100	150	50	0	0	0	0	0	0	0	0	0	0	0	1
CD44	CD44 antigen	CD44_HUMAN	150	200	50	0	0	0	0	0	0	0	0	0	0	0	1
CD44	CD44 antigen	CD44_HUMAN	200	250	50	0	0	0	0	0	0	0	0	0	0	0	1
CD44	CD44 antigen	CD44_HUMAN	250	300	50	0	0	0	0	0	0	0	0	0	0	0	1
CD44	CD44 antigen	CD44_HUMAN	300	350	50	0	0	0	0	0	0	0	0	0	0	0	1
CD44	CD44 antigen	CD44_HUMAN	350	400	50	0	0	0	0	0	0	0	0	0	0	0	1
CD44	CD44 antigen	CD44_HUMAN	400	450	50	0	0	0	0	0	0	0	0	0	0	0	1
CD44	CD44 antigen	CD44_HUMAN	450	500	50	0	0	0	0	0	0	0	0	0	0	0	1
CD44	CD44 antigen	CD44_HUMAN	500	550	50	0	0	0	0	0	0	0	0	0	0	0	1
CD44	CD44 antigen	CD44_HUMAN	550	600	50	0	0	0	0	0	0	0	0	0	0	0	1
CD44	CD44 antigen	CD44_HUMAN	600	650	50	0	0	0	0	0	0	0	0	0	0	0	1
CD44	CD44 antigen	CD44_HUMAN	650	700	50	8	10	6	12	8	8	6	10	9	8	0.02	1
CD44	CD44 antigen	CD44_HUMAN	700	742	42	4	6	7	5	8	12	8	4	9	8	-0.047619	0.0075
COL1A2	Collagen alpha-2(I) chain	CO1A2_HUMAN	0	50	50	2	0	0	2	0	0	0	0	3	0	0	1
COL1A2	Collagen alpha-2(I) chain	CO1A2_HUMAN	50	100	50	6	3	3	5	3	6	4	7	6	8	-0.04	1
COL1A2	Collagen alpha-2(I) chain	CO1A2_HUMAN	100	150	50	5	0	0	5	3	0	0	3	5	7	0	1
COL1A2	Collagen alpha-2(I) chain	CO1A2_HUMAN	150	200	50	2	3	4	2	3	6	3	2	3	3	0	1
COL1A2	Collagen alpha-2(I) chain	CO1A2_HUMAN	200	250	50	3	4	8	2	3	6	3	3	0	3	0.02	1
COL1A2	Collagen alpha-2(I) chain	CO1A2_HUMAN	250	300	50	2	3	3	2	3	0	3	2	3	3	0.02	1
COL1A2	Collagen alpha-2(I) chain	CO1A2_HUMAN	300	350	50	22	17	13	17	14	22	19	18	17	16	-0.02	1
COL1A2	Collagen alpha-2(I) chain	CO1A2_HUMAN	350	400	50	26	23	19	20	27	28	23	24	18	21	0	1
COL1A2	Collagen alpha-2(I) chain	CO1A2_HUMAN	400	450	50	10	12	8	10	8	10	7	13	9	19	-0.04	1
COL1A2	Collagen alpha-2(I) chain	CO1A2_HUMAN	450	500	50	31	33	26	32	33	18	32	43	40	39	-0.06	1
COL1A2	Collagen alpha-2(I) chain	CO1A2_HUMAN	500	550	50	11	9	4	12	8	0	10	15	15	16	-0.04	1
COL1A2	Collagen alpha-2(I) chain	CO1A2_HUMAN	550	600	50	35	35	33	32	34	32	37	33	32	31	0.02	1
COL1A2	Collagen alpha-2(I) chain	CO1A2_HUMAN	600	650	50	46	46	51	46	58	49	46	48	48	46	0.04	1
COL1A2	Collagen alpha-2(I) chain	CO1A2_HUMAN	650	700	50	10	14	13	12	10	19	13	9	15	14	-0.04	1
COL1A2	Collagen alpha-2(I) chain	CO1A2_HUMAN	700	750	50	38	42	43	33	40	51	39	39	39	37	-0.04	1
COL1A2	Collagen alpha-2(I) chain	CO1A2_HUMAN	750	800	50	48	52	43	45	48	59	53	50	47	48	-0.08	1
COL1A2	Collagen alpha-2(I) chain	CO1A2_HUMAN	800	850	50	22	23	21	25	24	21	27	26	26	27	-0.04	1
COL1A2	Collagen alpha-2(I) chain	CO1A2_HUMAN	850	900	50	33	36	23	40	24	16	34	30	22	22	0.12	0.5236
COL1A2	Collagen alpha-2(I) chain	CO1A2_HUMAN	900	950	50	38	41	37	42	37	31	36	42	35	32	0.08	1
COL1A2	Collagen alpha-2(I) chain	CO1A2_HUMAN	950	1000	50	33	39	55	30	45	37	34	27	30	27	0.18	0.0168
COL1A2	Collagen alpha-2(I) chain	CO1A2_HUMAN	1000	1050	50	7	6	8	6	7	4	8	6	7	6	0.02	1
COL1A2	Collagen alpha-2(I) chain	CO1A2_HUMAN	1050	1100	50	30	20	29	40	28	16	33	39	46	42	-0.12	0.9212
COL1A2	Collagen alpha-2(I) chain	CO1A2_HUMAN	1100	1150	50	13	13	11	14	12	4	7	12	12	15	0.06	1
COL1A2	Collagen alpha-2(I) chain	CO1A2_HUMAN	1150	1200	50	7	9	15	8	10	15	10	7	9	8	0	1
COL1A2	Collagen alpha-2(I) chain	CO1A2_HUMAN	1200	1250	50	6	10	16	8	10	19	15	9	13	9	-0.06	1
COL1A2	Collagen alpha-2(I) chain	CO1A2_HUMAN	1250	1300	50	21	20	16	20	18	29	22	15	18	17	-0.02	1
COL1A2	Collagen alpha-2(I) chain	CO1A2_HUMAN	1300	1350	50	18	16	9	17	16	28	17	12	12	13	-0.02	1
COL1A2	Collagen alpha-2(I) chain	CO1A2_HUMAN	1350	1366	16	0	0	0	0	0	0	0	0	0	0	0	1
COL5A1	Collagen alpha-1(V) chain	CO5A1_HUMAN	0	50	50	3	3	3	0	0	5	4	3	2	3	-0.02	1
COL5A1	Collagen alpha-1(V) chain	CO5A1_HUMAN	50	100	50	7	5	3	5	4	10	7	7	7	8	-0.06	0.0481
COL5A1	Collagen alpha-1(V) chain	CO5A1_HUMAN	100	150	50	5	5	3	5	7	5	6	5	8	5	-0.02	1
COL5A1	Collagen alpha-1(V) chain	CO5A1_HUMAN	150	200	50	5	8	7	5	6	0	3	5	7	5	0.04	0.6623
COL5A1	Collagen alpha-1(V) chain	CO5A1_HUMAN	200	250	50	0	3	3	2	0	0	0	2	2	2	0.02	1
COL5A1	Collagen alpha-1(V) chain	CO5A1_HUMAN	250	300	50	0	0	0	0	0	0	0	0	0	0	0	1
COL5A1	Collagen alpha-1(V) chain	CO5A1_HUMAN	300	350	50	0	0	0	0	0	0	0	0	0	0	0	1
COL5A1	Collagen alpha-1(V) chain	CO5A1_HUMAN	350	400	50	0	0	0	0	0	0	0	0	0	0	0	1
COL5A1	Collagen alpha-1(V) chain	CO5A1_HUMAN	400	450	50	4	3	0	2	0	0	0	4	2	2	0	1
COL5A1	Collagen alpha-1(V) chain	CO5A1_HUMAN	450	500	50	0	0	0	0	0	0	0	0	0	0	0	1
COL5A1	Collagen alpha-1(V) chain	CO5A1_HUMAN	500	550	50	4	4	7	8	6	10	5	7	5	5	0	1
COL5A1	Collagen alpha-1(V) chain	CO5A1_HUMAN	550	600	50	8	4	10	11	10	10	8	7	7	7	0.02	1
COL5A1	Collagen alpha-1(V) chain	CO5A1_HUMAN	600	650	50	0	0	0	0	0	0	0	0	0	0	0	1
COL5A1	Collagen alpha-1(V) chain	CO5A1_HUMAN	650	700	50	0	3	0	0	3	5	0	2	0	2	-0.02	1
COL5A1	Collagen alpha-1(V) chain	CO5A1_HUMAN	700	750	50	0	0	0	0	0	0	0	0	0	0	0	1
COL5A1	Collagen alpha-1(V) chain	CO5A1_HUMAN	750	800	50	0	0	0	0	0	0	0	0	0	0	0	1
COL5A1	Collagen alpha-1(V) chain	CO5A1_HUMAN	800	850	50	0	0	0	0	0	0	0	0	0	0	0	1
COL5A1	Collagen alpha-1(V) chain	CO5A1_HUMAN	850	900	50	0	0	0	0	0	0	0	0	0	0	0	1
COL5A1	Collagen alpha-1(V) chain	CO5A1_HUMAN	900	950	50	0	3	0	0	3	0	0	0	0	0	0.02	1
COL5A1	Collagen alpha-1(V) chain	CO5A1_HUMAN	950	1000	50	20	24	21	21	26	14	24	18	20	22	0.04	0.0999
COL5A1	Collagen alpha-1(V) chain	CO5A1_HUMAN	1000	1050	50	31	33	30	34	33	26	37	28	31	33	0.02	1
COL5A1	Collagen alpha-1(V) chain	CO5A1_HUMAN	1050	1100	50	0	0	0	0	0	0	0	0	0	0	0	1
COL5A1	Collagen alpha-1(V) chain	CO5A1_HUMAN	1100	1150	50	0	0	0	0	0	0	0	0	0	0	0	1
COL5A1	Collagen alpha-1(V) chain	CO5A1_HUMAN	1150	1200	50	0	0	0	0	0	0	0	0	0	0	0	1
COL5A1	Collagen alpha-1(V) chain	CO5A1_HUMAN	1200	1250	50	0	0	0	0	0	0	0	0	0	0	0	1
COL5A1	Collagen alpha-1(V) chain	CO5A1_HUMAN	1250	1300	50	0	0	0	0	0	0	0	0	0	0	0	1
COL5A1	Collagen alpha-1(V) chain	CO5A1_HUMAN	1300	1350	50	0	0	0	0	0	0	0	0	0	0	0	1
COL5A1	Collagen alpha-1(V) chain	CO5A1_HUMAN	1350	1400	50	5	3	5	7	7	5	7	9	6	7	-0.04	1
COL5A1	Collagen alpha-1(V) chain	CO5A1_HUMAN	1400	1450	50	12	11	12	15	16	21	17	18	14	15	-0.08	0.0037
COL5A1	Collagen alpha-1(V) chain	CO5A1_HUMAN	1450	1500	50	0	0	0	0	0	0	0	0	0	0	0	1
COL5A1	Collagen alpha-1(V) chain	CO5A1_HUMAN	1500	1550	50	0	0	0	0	0	0	0	0	0	0	0	1
COL5A1	Collagen alpha-1(V) chain	CO5A1_HUMAN	1550	1600	50	3	3	0	2	0	0	0	2	2	0	0.02	1
COL5A1	Collagen alpha-1(V) chain	CO5A1_HUMAN	1600	1650	50	4	3	8	2	6	5	3	2	4	5	0.02	1
COL5A1	Collagen alpha-1(V) chain	CO5A1_HUMAN	1650	1700	50	7	9	11	8	3	5	6	7	5	5	0.04	1
COL5A1	Collagen alpha-1(V) chain	CO5A1_HUMAN	1700	1750	50	9	11	10	8	3	5	7	9	7	5	0.02	1
COL5A1	Collagen alpha-1(V) chain	CO5A1_HUMAN	1750	1800	50	4	3	3	2	3	5	3	2	2	5	0	1
COL5A1	Collagen alpha-1(V) chain	CO5A1_HUMAN	1800	1838	38	4	0	3	2	3	0	3	2	2	5	0	1
COL5A2	Collagen alpha-2(V) chain	CO5A2_HUMAN	0	50	50	2	3	6	2	0	0	3	2	0	2	0.04	1
COL5A2	Collagen alpha-2(V) chain	CO5A2_HUMAN	50	100	50	2	3	6	2	0	0	3	2	0	2	0.04	1
COL5A2	Collagen alpha-2(V) chain	CO5A2_HUMAN	100	150	50	2	3	0	3	3	0	3	5	7	5	-0.04	1
COL5A2	Collagen alpha-2(V) chain	CO5A2_HUMAN	150	200	50	5	4	3	2	5	0	5	2	3	2	0.04	1
COL5A2	Collagen alpha-2(V) chain	CO5A2_HUMAN	200	250	50	16	16	16	13	19	12	16	10	13	11	0.08	0.009
COL5A2	Collagen alpha-2(V) chain	CO5A2_HUMAN	250	300	50	11	11	12	16	12	12	9	12	9	10	0.04	1
COL5A2	Collagen alpha-2(V) chain	CO5A2_HUMAN	300	350	50	2	0	3	2	3	5	0	3	3	2	-0.02	1
COL5A2	Collagen alpha-2(V) chain	CO5A2_HUMAN	350	400	50	5	0	3	2	5	5	3	3	3	4	-0.02	1
COL5A2	Collagen alpha-2(V) chain	CO5A2_HUMAN	400	450	50	5	3	0	5	5	0	3	3	3	7	0.02	1
COL5A2	Collagen alpha-2(V) chain	CO5A2_HUMAN	450	500	50	0	3	0	2	0	0	0	0	3	2	0	1
COL5A2	Collagen alpha-2(V) chain	CO5A2_HUMAN	500	550	50	10	10	11	12	10	11	9	11	13	12	0	1
COL5A2	Collagen alpha-2(V) chain	CO5A2_HUMAN	550	600	50	5	4	6	6	4	9	4	6	7	7	-0.04	1
COL5A2	Collagen alpha-2(V) chain	CO5A2_HUMAN	600	650	50	6	5	5	4	6	0	3	3	4	6	0.04	1
COL5A2	Collagen alpha-2(V) chain	CO5A2_HUMAN	650	700	50	6	5	5	4	6	0	3	3	4	4	0.04	0.459
COL5A2	Collagen alpha-2(V) chain	CO5A2_HUMAN	700	750	50	0	0	0	0	0	0	0	0	0	0	0	1
COL5A2	Collagen alpha-2(V) chain	CO5A2_HUMAN	750	800	50	0	0	0	0	0	0	0	0	0	0	0	1
COL5A2	Collagen alpha-2(V) chain	CO5A2_HUMAN	800	850	50	0	0	0	0	0	0	0	0	0	0	0	1
COL5A2	Collagen alpha-2(V) chain	CO5A2_HUMAN	850	900	50	7	7	9	8	7	5	7	9	8	7	0.02	1
COL5A2	Collagen alpha-2(V) chain	CO5A2_HUMAN	900	950	50	10	10	12	8	10	9	10	9	8	10	0.02	1
COL5A2	Collagen alpha-2(V) chain	CO5A2_HUMAN	950	1000	50	2	3	0	2	3	0	3	5	3	2	-0.02	1
COL5A2	Collagen alpha-2(V) chain	CO5A2_HUMAN	1000	1050	50	5	5	5	5	5	5	4	7	5	5	0	1
COL5A2	Collagen alpha-2(V) chain	CO5A2_HUMAN	1050	1100	50	6	8	4	2	6	5	6	5	3	5	0	1
COL5A2	Collagen alpha-2(V) chain	CO5A2_HUMAN	1100	1150	50	6	4	5	4	5	9	7	2	5	7	-0.02	1
COL5A2	Collagen alpha-2(V) chain	CO5A2_HUMAN	1150	1200	50	14	15	15	13	14	14	16	12	16	12	0	1
COL5A2	Collagen alpha-2(V) chain	CO5A2_HUMAN	1200	1250	50	10	11	10	9	9	9	12	10	11	7	0	1
COL5A2	Collagen alpha-2(V) chain	CO5A2_HUMAN	1250	1300	50	3	3	4	3	4	6	4	4	4	3	-0.02	1
COL5A2	Collagen alpha-2(V) chain	CO5A2_HUMAN	1300	1350	50	6	4	4	6	4	5	4	5	5	3	0.02	1
COL5A2	Collagen alpha-2(V) chain	CO5A2_HUMAN	1350	1400	50	4	5	4	6	6	12	7	5	4	5	-0.04	1
COL5A2	Collagen alpha-2(V) chain	CO5A2_HUMAN	1400	1450	50	6	11	10	9	6	6	10	9	9	8	0	1
COL5A2	Collagen alpha-2(V) chain	CO5A2_HUMAN	1450	1499	49	3	4	3	3	4	0	4	4	3	3	0	1
DCN	Decorin	PGS2_HUMAN	0	50	50	2	0	0	0	0	0	0	3	3	0	-0.02	1
DCN	Decorin	PGS2_HUMAN	50	100	50	11	8	8	8	11	13	12	14	12	11	-0.06	0.004
DCN	Decorin	PGS2_HUMAN	100	150	50	16	17	16	16	14	21	17	17	16	16	-0.02	0.5576
DCN	Decorin	PGS2_HUMAN	150	200	50	6	8	8	8	6	5	6	8	7	8	0	1
DCN	Decorin	PGS2_HUMAN	200	250	50	0	0	0	0	0	0	0	0	0	0	0	1
DCN	Decorin	PGS2_HUMAN	250	300	50	6	6	5	7	3	3	7	3	3	6	0.02	1
DCN	Decorin	PGS2_HUMAN	300	350	50	5	6	9	7	10	3	7	3	3	6	0.06	0.008
DCN	Decorin	PGS2_HUMAN	350	359	9	0	0	0	0	0	0	0	0	0	0	0	1
EEF1A1P5	Putative elongation factor 1-alpha-like 3	EF1A3_HUMAN	0	50	50	10	10	11	9	8	14	15	13	10	11	-0.06	0.002
EEF1A1P5	Putative elongation factor 1-alpha-like 3	EF1A3_HUMAN	50	100	50	7	9	9	7	9	9	8	8	8	6	0	1
EEF1A1P5	Putative elongation factor 1-alpha-like 3	EF1A3_HUMAN	100	150	50	9	8	6	10	6	4	6	7	5	5	0.06	0.024
EEF1A1P5	Putative elongation factor 1-alpha-like 3	EF1A3_HUMAN	150	200	50	8	4	7	6	8	3	4	3	6	5	0.06	0.024
EEF1A1P5	Putative elongation factor 1-alpha-like 3	EF1A3_HUMAN	200	250	50	0	0	0	3	3	0	0	0	3	3	0	1
EEF1A1P5	Putative elongation factor 1-alpha-like 3	EF1A3_HUMAN	250	300	50	9	10	10	10	8	12	10	11	12	10	-0.04	0.398
EEF1A1P5	Putative elongation factor 1-alpha-like 3	EF1A3_HUMAN	300	350	50	0	0	0	0	0	0	0	0	0	0	0	1
EEF1A1P5	Putative elongation factor 1-alpha-like 3	EF1A3_HUMAN	350	400	50	5	8	4	5	6	5	5	4	4	4	0.04	1
EEF1A1P5	Putative elongation factor 1-alpha-like 3	EF1A3_HUMAN	400	450	50	7	5	7	8	9	8	8	7	7	7	0	1
EEF1A1P5	Putative elongation factor 1-alpha-like 3	EF1A3_HUMAN	450	462	12	0	0	0	0	0	0	0	0	0	0	0	1
GAPDH	Glyceraldehyde-3-phosphate dehydrogenase	G3P_HUMAN	0	50	50	3	3	3	3	0	5	3	3	3	6	-0.04	1
GAPDH	Glyceraldehyde-3-phosphate dehydrogenase	G3P_HUMAN	50	100	50	12	9	13	12	15	11	15	13	10	9	0	1
GAPDH	Glyceraldehyde-3-phosphate dehydrogenase	G3P_HUMAN	100	150	50	17	13	16	10	17	17	19	18	21	17	-0.06	0.0294
GAPDH	Glyceraldehyde-3-phosphate dehydrogenase	G3P_HUMAN	150	200	50	11	11	9	10	7	8	6	9	10	10	0.02	1
GAPDH	Glyceraldehyde-3-phosphate dehydrogenase	G3P_HUMAN	200	250	50	8	12	12	15	14	8	9	9	10	6	0.08	0.0294
GAPDH	Glyceraldehyde-3-phosphate dehydrogenase	G3P_HUMAN	250	300	50	3	3	6	0	0	2	0	0	6	3	0	1
GAPDH	Glyceraldehyde-3-phosphate dehydrogenase	G3P_HUMAN	300	335	35	6	6	4	7	7	8	8	7	6	9	-0.0571429	1
GREM1	Gremlin-1	GREM1_HUMAN	0	50	50	0	0	0	0	0	0	0	0	0	0	0	1
GREM1	Gremlin-1	GREM1_HUMAN	50	100	50	7	7	5	5	7	8	5	7	7	8	-0.02	0.7552
GREM1	Gremlin-1	GREM1_HUMAN	100	150	50	11	10	13	12	10	13	12	13	13	14	-0.04	0.0196
GREM1	Gremlin-1	GREM1_HUMAN	150	184	34	7	4	7	7	6	7	8	7	7	6	-0.0294118	0.7552
HNRNPU	Heterogeneous nuclear ribonucleoprotein U	HNRPU_HUMAN	0	50	50	12	6	4	6	11	10	9	11	12	8	-0.04	1
HNRNPU	Heterogeneous nuclear ribonucleoprotein U	HNRPU_HUMAN	50	100	50	3	3	0	3	4	4	0	3	0	0	0.04	1
HNRNPU	Heterogeneous nuclear ribonucleoprotein U	HNRPU_HUMAN	100	150	50	0	0	0	0	0	0	0	0	0	0	0	1
HNRNPU	Heterogeneous nuclear ribonucleoprotein U	HNRPU_HUMAN	150	200	50	6	4	5	4	5	4	7	6	6	6	-0.02	1
HNRNPU	Heterogeneous nuclear ribonucleoprotein U	HNRPU_HUMAN	200	250	50	6	4	5	4	5	4	7	6	6	6	-0.02	1
HNRNPU	Heterogeneous nuclear ribonucleoprotein U	HNRPU_HUMAN	250	300	50	3	3	8	5	4	6	6	3	2	5	0.02	1
HNRNPU	Heterogeneous nuclear ribonucleoprotein U	HNRPU_HUMAN	300	350	50	0	3	0	3	0	3	0	0	2	0	0	1
HNRNPU	Heterogeneous nuclear ribonucleoprotein U	HNRPU_HUMAN	350	400	50	0	3	0	3	0	0	0	3	2	0	0	1
HNRNPU	Heterogeneous nuclear ribonucleoprotein U	HNRPU_HUMAN	400	450	50	5	3	4	3	4	3	0	5	6	8	0	1
HNRNPU	Heterogeneous nuclear ribonucleoprotein U	HNRPU_HUMAN	450	500	50	12	14	8	11	15	7	13	13	13	16	0	1
HNRNPU	Heterogeneous nuclear ribonucleoprotein U	HNRPU_HUMAN	500	550	50	21	25	26	23	16	13	22	15	19	19	0.08	0.0034
HNRNPU	Heterogeneous nuclear ribonucleoprotein U	HNRPU_HUMAN	550	600	50	16	20	14	13	13	14	11	10	12	12	0.06	0.1037
HNRNPU	Heterogeneous nuclear ribonucleoprotein U	HNRPU_HUMAN	600	650	50	7	10	4	10	8	11	10	9	7	6	-0.02	1
HNRNPU	Heterogeneous nuclear ribonucleoprotein U	HNRPU_HUMAN	650	700	50	3	3	4	6	4	7	6	3	2	6	-0.02	1
HNRNPU	Heterogeneous nuclear ribonucleoprotein U	HNRPU_HUMAN	700	750	50	0	0	0	0	0	0	0	0	0	0	0	1
HNRNPU	Heterogeneous nuclear ribonucleoprotein U	HNRPU_HUMAN	750	800	50	0	0	0	0	0	0	0	0	2	0	0	1
HNRNPU	Heterogeneous nuclear ribonucleoprotein U	HNRPU_HUMAN	800	825	25	0	0	0	0	0	0	0	0	0	0	0	1
HSPA8	Heat shock cognate 71 kDa protein	HSP7C_HUMAN	0	50	50	3	3	3	3	0	8	4	0	0	0	0	1
HSPA8	Heat shock cognate 71 kDa protein	HSP7C_HUMAN	50	100	50	16	11	14	14	15	19	16	19	17	21	-0.08	0.0026
HSPA8	Heat shock cognate 71 kDa protein	HSP7C_HUMAN	100	150	50	15	15	14	14	20	11	15	13	17	17	0.02	1
HSPA8	Heat shock cognate 71 kDa protein	HSP7C_HUMAN	150	200	50	7	12	10	5	11	5	12	7	8	9	0.02	1
HSPA8	Heat shock cognate 71 kDa protein	HSP7C_HUMAN	200	250	50	3	3	3	8	4	3	4	4	4	0	0.02	1
HSPA8	Heat shock cognate 71 kDa protein	HSP7C_HUMAN	250	300	50	0	0	0	0	0	0	0	0	0	0	0	1
HSPA8	Heat shock cognate 71 kDa protein	HSP7C_HUMAN	300	350	50	7	11	4	6	4	4	4	5	5	9	0.02	1
HSPA8	Heat shock cognate 71 kDa protein	HSP7C_HUMAN	350	400	50	0	0	0	0	0	0	0	0	0	0	0	1
HSPA8	Heat shock cognate 71 kDa protein	HSP7C_HUMAN	400	450	50	3	0	3	3	4	2	0	4	0	0	0.04	1
HSPA8	Heat shock cognate 71 kDa protein	HSP7C_HUMAN	450	500	50	0	0	0	0	0	0	0	0	0	0	0	1
HSPA8	Heat shock cognate 71 kDa protein	HSP7C_HUMAN	500	550	50	6	3	3	7	4	8	4	7	7	4	-0.02	1
HSPA8	Heat shock cognate 71 kDa protein	HSP7C_HUMAN	550	600	50	0	0	0	0	0	0	0	0	0	0	0	1
HSPA8	Heat shock cognate 71 kDa protein	HSP7C_HUMAN	600	646	46	0	0	0	0	0	0	0	0	0	0	0	1
LMNA	Prelamin-A/C	LMNA_HUMAN	0	50	50	12	10	10	11	16	9	9	9	10	11	0.04	1
LMNA	Prelamin-A/C	LMNA_HUMAN	50	100	50	10	7	16	11	8	13	10	6	10	13	0	1
LMNA	Prelamin-A/C	LMNA_HUMAN	100	150	50	8	8	10	12	10	12	4	17	15	10	-0.04	1
LMNA	Prelamin-A/C	LMNA_HUMAN	150	200	50	23	28	20	26	20	15	17	24	18	19	0.08	0.0294
LMNA	Prelamin-A/C	LMNA_HUMAN	200	250	50	14	12	13	16	13	12	19	18	12	12	-0.02	1
LMNA	Prelamin-A/C	LMNA_HUMAN	250	300	50	14	12	15	13	15	12	14	14	10	10	0.04	1
LMNA	Prelamin-A/C	LMNA_HUMAN	300	350	50	12	11	13	10	16	12	11	10	13	16	0	1
LMNA	Prelamin-A/C	LMNA_HUMAN	350	400	50	10	13	6	6	9	11	12	9	8	9	-0.02	1
LMNA	Prelamin-A/C	LMNA_HUMAN	400	450	50	5	9	10	5	5	7	8	8	9	7	-0.02	1
LMNA	Prelamin-A/C	LMNA_HUMAN	450	500	50	26	26	26	24	18	23	22	20	23	23	0.04	1
LMNA	Prelamin-A/C	LMNA_HUMAN	500	550	50	11	14	14	11	14	17	17	12	12	13	-0.02	1
LMNA	Prelamin-A/C	LMNA_HUMAN	550	600	50	8	8	7	11	9	10	9	12	10	8	-0.02	1
LMNA	Prelamin-A/C	LMNA_HUMAN	600	650	50	12	12	11	11	14	10	13	12	10	8	0.02	1
LMNA	Prelamin-A/C	LMNA_HUMAN	650	664	14	0	0	0	0	0	0	0	0	0	0	0	1
LOXL2	Lysyl oxidase homolog 2	LOXL2_HUMAN	0	50	50	0	0	0	0	0	0	0	0	0	0	0	1
LOXL2	Lysyl oxidase homolog 2	LOXL2_HUMAN	50	100	50	2	5	0	2	0	0	0	0	0	2	0.04	1
LOXL2	Lysyl oxidase homolog 2	LOXL2_HUMAN	100	150	50	7	5	4	9	7	4	0	5	3	7	0.04	0.2208
LOXL2	Lysyl oxidase homolog 2	LOXL2_HUMAN	150	200	50	6	5	4	6	7	9	4	5	8	5	0	1
LOXL2	Lysyl oxidase homolog 2	LOXL2_HUMAN	200	250	50	6	6	5	7	8	10	4	6	9	7	-0.02	1
LOXL2	Lysyl oxidase homolog 2	LOXL2_HUMAN	250	300	50	0	2	4	6	0	0	0	4	3	4	0	1
LOXL2	Lysyl oxidase homolog 2	LOXL2_HUMAN	300	350	50	8	9	12	5	7	9	4	6	7	8	0.02	1
LOXL2	Lysyl oxidase homolog 2	LOXL2_HUMAN	350	400	50	9	8	8	5	8	9	15	6	7	8	-0.02	1
LOXL2	Lysyl oxidase homolog 2	LOXL2_HUMAN	400	450	50	5	5	4	5	4	0	4	5	3	5	0.04	1
LOXL2	Lysyl oxidase homolog 2	LOXL2_HUMAN	450	500	50	2	2	0	2	0	0	0	3	0	0	0	1
LOXL2	Lysyl oxidase homolog 2	LOXL2_HUMAN	500	550	50	6	6	5	5	5	4	4	6	5	3	0.02	1
LOXL2	Lysyl oxidase homolog 2	LOXL2_HUMAN	550	600	50	6	4	6	5	5	6	7	4	6	5	-0.02	1
LOXL2	Lysyl oxidase homolog 2	LOXL2_HUMAN	600	650	50	6	4	6	5	5	6	7	4	6	5	-0.02	1
LOXL2	Lysyl oxidase homolog 2	LOXL2_HUMAN	650	700	50	3	2	4	3	4	4	4	4	3	2	0	1
LOXL2	Lysyl oxidase homolog 2	LOXL2_HUMAN	700	750	50	2	2	0	2	4	4	4	3	3	2	-0.02	1
LOXL2	Lysyl oxidase homolog 2	LOXL2_HUMAN	750	774	24	6	6	4	6	7	9	12	7	8	9	-0.125	0.0416
MACROH2A1	Core histone macro-H2A.1	H2AY_HUMAN	0	50	50	0	0	0	0	0	0	0	0	0	0	0	1
MACROH2A1	Core histone macro-H2A.1	H2AY_HUMAN	50	100	50	6	6	5	5	5	6	4	4	6	6	0	1
MACROH2A1	Core histone macro-H2A.1	H2AY_HUMAN	100	150	50	15	16	14	17	19	11	11	13	13	15	0.06	0.0176
MACROH2A1	Core histone macro-H2A.1	H2AY_HUMAN	150	200	50	5	7	6	5	6	7	4	5	5	5	0.02	1
MACROH2A1	Core histone macro-H2A.1	H2AY_HUMAN	200	250	50	14	15	12	10	13	18	15	16	18	15	-0.06	0.0176
MACROH2A1	Core histone macro-H2A.1	H2AY_HUMAN	250	300	50	22	16	24	24	19	18	18	22	20	24	0.02	1
MACROH2A1	Core histone macro-H2A.1	H2AY_HUMAN	300	350	50	13	12	19	15	10	10	15	11	12	14	0.04	1
MACROH2A1	Core histone macro-H2A.1	H2AY_HUMAN	350	372	22	0	0	0	0	0	0	0	0	0	0	0	1
MGST3	Microsomal glutathione S-transferase 3	MGST3_HUMAN	0	50	50	9	6	6	7	6	7	8	8	8	10	-0.02	0.0148
MGST3	Microsomal glutathione S-transferase 3	MGST3_HUMAN	50	100	50	14	14	14	14	14	14	14	14	14	14	0	1
MGST3	Microsomal glutathione S-transferase 3	MGST3_HUMAN	100	150	50	2	4	4	4	4	4	3	3	4	4	0	1
MGST3	Microsomal glutathione S-transferase 3	MGST3_HUMAN	150	152	2	0	0	0	0	0	0	0	0	0	0	0	1
MXRA5	Matrix-remodeling-associated protein 5	MXRA5_HUMAN	0	50	50	0	0	0	2	3	0	3	2	0	0	0	1
MXRA5	Matrix-remodeling-associated protein 5	MXRA5_HUMAN	50	100	50	0	0	0	2	5	0	3	2	2	0	0	1
MXRA5	Matrix-remodeling-associated protein 5	MXRA5_HUMAN	100	150	50	3	4	7	3	6	7	3	5	3	5	0	1
MXRA5	Matrix-remodeling-associated protein 5	MXRA5_HUMAN	150	200	50	3	3	3	2	3	5	3	0	2	2	0.02	1
MXRA5	Matrix-remodeling-associated protein 5	MXRA5_HUMAN	200	250	50	5	5	3	2	3	5	5	2	5	4	0	1
MXRA5	Matrix-remodeling-associated protein 5	MXRA5_HUMAN	250	300	50	8	9	7	5	6	5	8	5	8	7	0	1
MXRA5	Matrix-remodeling-associated protein 5	MXRA5_HUMAN	300	350	50	3	4	4	3	3	0	3	3	3	3	0.02	1
MXRA5	Matrix-remodeling-associated protein 5	MXRA5_HUMAN	350	400	50	5	5	3	3	5	10	5	6	5	4	-0.04	1
MXRA5	Matrix-remodeling-associated protein 5	MXRA5_HUMAN	400	450	50	7	8	6	4	5	10	8	7	5	7	-0.02	1
MXRA5	Matrix-remodeling-associated protein 5	MXRA5_HUMAN	450	500	50	8	8	6	7	6	10	9	5	6	7	0	1
MXRA5	Matrix-remodeling-associated protein 5	MXRA5_HUMAN	500	550	50	2	3	3	2	3	5	3	2	3	2	0	1
MXRA5	Matrix-remodeling-associated protein 5	MXRA5_HUMAN	550	600	50	0	0	0	0	0	0	0	0	0	0	0	1
MXRA5	Matrix-remodeling-associated protein 5	MXRA5_HUMAN	600	650	50	0	0	0	0	0	0	0	2	2	2	-0.02	1
MXRA5	Matrix-remodeling-associated protein 5	MXRA5_HUMAN	650	700	50	2	0	0	0	0	0	0	0	0	2	0	1
MXRA5	Matrix-remodeling-associated protein 5	MXRA5_HUMAN	700	750	50	0	0	0	0	0	0	0	0	0	0	0	1
MXRA5	Matrix-remodeling-associated protein 5	MXRA5_HUMAN	750	800	50	0	0	0	0	0	0	0	0	0	0	0	1
MXRA5	Matrix-remodeling-associated protein 5	MXRA5_HUMAN	800	850	50	0	0	0	0	0	0	0	0	0	0	0	1
MXRA5	Matrix-remodeling-associated protein 5	MXRA5_HUMAN	850	900	50	0	0	0	0	0	0	0	0	0	0	0	1
MXRA5	Matrix-remodeling-associated protein 5	MXRA5_HUMAN	900	950	50	0	0	0	0	0	0	0	0	0	0	0	1
MXRA5	Matrix-remodeling-associated protein 5	MXRA5_HUMAN	950	1000	50	0	0	0	0	0	0	0	0	0	0	0	1
MXRA5	Matrix-remodeling-associated protein 5	MXRA5_HUMAN	1000	1050	50	0	0	3	0	3	0	0	0	2	2	0	1
MXRA5	Matrix-remodeling-associated protein 5	MXRA5_HUMAN	1050	1100	50	0	3	6	3	5	0	3	5	8	7	-0.04	1
MXRA5	Matrix-remodeling-associated protein 5	MXRA5_HUMAN	1100	1150	50	0	0	0	0	0	0	0	0	0	0	0	1
MXRA5	Matrix-remodeling-associated protein 5	MXRA5_HUMAN	1150	1200	50	0	0	0	0	0	0	0	0	0	0	0	1
MXRA5	Matrix-remodeling-associated protein 5	MXRA5_HUMAN	1200	1250	50	0	0	0	0	0	0	0	0	0	0	0	1
MXRA5	Matrix-remodeling-associated protein 5	MXRA5_HUMAN	1250	1300	50	0	0	0	0	0	0	0	0	0	0	0	1
MXRA5	Matrix-remodeling-associated protein 5	MXRA5_HUMAN	1300	1350	50	0	0	0	0	0	0	0	0	0	0	0	1
MXRA5	Matrix-remodeling-associated protein 5	MXRA5_HUMAN	1350	1400	50	0	0	0	0	0	0	0	0	0	0	0	1
MXRA5	Matrix-remodeling-associated protein 5	MXRA5_HUMAN	1400	1450	50	0	0	0	0	0	0	0	0	0	0	0	1
MXRA5	Matrix-remodeling-associated protein 5	MXRA5_HUMAN	1450	1500	50	0	0	0	0	0	0	0	0	0	0	0	1
MXRA5	Matrix-remodeling-associated protein 5	MXRA5_HUMAN	1500	1550	50	0	0	0	0	0	0	0	0	0	0	0	1
MXRA5	Matrix-remodeling-associated protein 5	MXRA5_HUMAN	1550	1600	50	0	0	0	0	0	0	0	0	0	0	0	1
MXRA5	Matrix-remodeling-associated protein 5	MXRA5_HUMAN	1600	1650	50	0	0	0	0	0	0	0	0	0	0	0	1
MXRA5	Matrix-remodeling-associated protein 5	MXRA5_HUMAN	1650	1700	50	2	0	0	2	0	0	3	2	2	2	-0.02	1
MXRA5	Matrix-remodeling-associated protein 5	MXRA5_HUMAN	1700	1750	50	2	6	7	4	6	5	6	4	5	2	0.02	1
MXRA5	Matrix-remodeling-associated protein 5	MXRA5_HUMAN	1750	1800	50	0	0	0	3	3	0	3	2	0	2	0	1
MXRA5	Matrix-remodeling-associated protein 5	MXRA5_HUMAN	1800	1850	50	4	4	4	5	3	7	3	4	7	4	-0.02	1
MXRA5	Matrix-remodeling-associated protein 5	MXRA5_HUMAN	1850	1900	50	10	8	10	9	9	7	8	9	9	10	0	1
MXRA5	Matrix-remodeling-associated protein 5	MXRA5_HUMAN	1900	1950	50	7	4	7	9	10	5	6	6	7	8	0.02	1
MXRA5	Matrix-remodeling-associated protein 5	MXRA5_HUMAN	1950	2000	50	2	5	3	4	5	0	5	2	5	5	0.02	1
MXRA5	Matrix-remodeling-associated protein 5	MXRA5_HUMAN	2000	2050	50	5	4	4	6	4	5	6	5	5	2	0	1
MXRA5	Matrix-remodeling-associated protein 5	MXRA5_HUMAN	2050	2100	50	0	0	3	0	0	5	0	0	0	2	0	1
MXRA5	Matrix-remodeling-associated protein 5	MXRA5_HUMAN	2100	2150	50	8	7	3	9	5	5	8	9	8	7	-0.02	1
MXRA5	Matrix-remodeling-associated protein 5	MXRA5_HUMAN	2150	2200	50	9	8	12	6	9	10	8	6	9	8	0.02	1
MXRA5	Matrix-remodeling-associated protein 5	MXRA5_HUMAN	2200	2250	50	8	7	9	8	7	12	8	8	8	8	-0.02	1
MXRA5	Matrix-remodeling-associated protein 5	MXRA5_HUMAN	2250	2300	50	0	0	0	0	0	0	0	0	0	0	0	1
MXRA5	Matrix-remodeling-associated protein 5	MXRA5_HUMAN	2300	2350	50	5	3	6	7	3	0	3	7	5	4	0.02	1
MXRA5	Matrix-remodeling-associated protein 5	MXRA5_HUMAN	2350	2400	50	15	16	19	16	17	12	16	14	14	14	0.06	0.1881
MXRA5	Matrix-remodeling-associated protein 5	MXRA5_HUMAN	2400	2450	50	14	17	8	15	8	12	15	11	11	11	0	1
MXRA5	Matrix-remodeling-associated protein 5	MXRA5_HUMAN	2450	2500	50	14	12	7	10	9	12	12	11	13	10	-0.04	1
MXRA5	Matrix-remodeling-associated protein 5	MXRA5_HUMAN	2500	2550	50	6	4	7	6	6	12	6	8	5	7	-0.04	1
MXRA5	Matrix-remodeling-associated protein 5	MXRA5_HUMAN	2550	2600	50	4	4	5	4	5	5	4	7	5	4	-0.02	1
MXRA5	Matrix-remodeling-associated protein 5	MXRA5_HUMAN	2600	2650	50	9	11	8	9	11	5	4	9	7	7	0.08	0.0171
MXRA5	Matrix-remodeling-associated protein 5	MXRA5_HUMAN	2650	2700	50	12	12	6	12	9	5	5	10	5	8	0.06	0.0057
MXRA5	Matrix-remodeling-associated protein 5	MXRA5_HUMAN	2700	2750	50	11	13	10	11	10	10	13	8	8	10	0.02	1
MXRA5	Matrix-remodeling-associated protein 5	MXRA5_HUMAN	2750	2800	50	16	17	20	15	15	18	16	14	15	14	0.04	1
MXRA5	Matrix-remodeling-associated protein 5	MXRA5_HUMAN	2800	2828	28	5	5	7	4	4	7	6	5	5	4	0	1
MYL6	Myosin light polypeptide 6	MYL6_HUMAN	0	50	50	25	25	24	23	22	22	23	22	21	20	0.04	0.0488
MYL6	Myosin light polypeptide 6	MYL6_HUMAN	50	100	50	27	24	26	24	21	26	24	26	27	27	-0.04	0.2484
MYL6	Myosin light polypeptide 6	MYL6_HUMAN	100	150	50	10	13	12	12	14	11	13	11	12	14	0	1
MYL6	Myosin light polypeptide 6	MYL6_HUMAN	150	151	1	0	0	0	0	0	0	0	0	0	0	0	1
MYO1D	Unconventional myosin-Id	MYO1D_HUMAN	0	50	50	0	0	0	0	0	0	0	0	0	0	0	1
MYO1D	Unconventional myosin-Id	MYO1D_HUMAN	50	100	50	7	4	3	9	10	10	8	11	13	11	-0.08	0.0168
MYO1D	Unconventional myosin-Id	MYO1D_HUMAN	100	150	50	9	11	6	12	9	11	7	10	15	13	-0.04	1
MYO1D	Unconventional myosin-Id	MYO1D_HUMAN	150	200	50	6	11	6	11	4	8	6	9	8	9	0	1
MYO1D	Unconventional myosin-Id	MYO1D_HUMAN	200	250	50	3	4	3	4	4	5	6	4	3	3	0	1
MYO1D	Unconventional myosin-Id	MYO1D_HUMAN	250	300	50	7	10	9	7	9	7	3	8	10	5	0.02	1
MYO1D	Unconventional myosin-Id	MYO1D_HUMAN	300	350	50	5	3	6	3	9	5	3	6	3	3	0.02	1
MYO1D	Unconventional myosin-Id	MYO1D_HUMAN	350	400	50	2	0	3	3	4	2	3	0	0	3	0	1
MYO1D	Unconventional myosin-Id	MYO1D_HUMAN	400	450	50	2	3	4	3	4	2	3	3	3	3	0	1
MYO1D	Unconventional myosin-Id	MYO1D_HUMAN	450	500	50	2	3	0	0	0	0	0	3	0	0	0	1
MYO1D	Unconventional myosin-Id	MYO1D_HUMAN	500	550	50	2	3	4	3	0	3	3	3	3	0	0	1
MYO1D	Unconventional myosin-Id	MYO1D_HUMAN	550	600	50	5	3	9	6	4	8	6	6	5	8	-0.04	1
MYO1D	Unconventional myosin-Id	MYO1D_HUMAN	600	650	50	3	3	4	3	4	5	4	3	3	6	-0.02	1
MYO1D	Unconventional myosin-Id	MYO1D_HUMAN	650	700	50	2	6	6	3	9	5	6	3	5	5	0	1
MYO1D	Unconventional myosin-Id	MYO1D_HUMAN	700	750	50	0	0	0	0	0	0	0	0	0	0	0	1
MYO1D	Unconventional myosin-Id	MYO1D_HUMAN	750	800	50	2	4	3	4	4	3	4	4	0	5	0	1
MYO1D	Unconventional myosin-Id	MYO1D_HUMAN	800	850	50	8	3	6	4	4	3	7	6	5	10	-0.02	1
MYO1D	Unconventional myosin-Id	MYO1D_HUMAN	850	900	50	5	3	0	3	0	2	6	3	5	3	-0.04	1
MYO1D	Unconventional myosin-Id	MYO1D_HUMAN	900	950	50	11	14	4	3	4	8	10	9	11	9	-0.04	1
MYO1D	Unconventional myosin-Id	MYO1D_HUMAN	950	1000	50	12	12	13	10	9	11	14	11	9	9	0	1
MYO1D	Unconventional myosin-Id	MYO1D_HUMAN	1000	1006	6	0	0	0	0	0	0	0	0	0	0	0	1
MYO6	Unconventional myosin-VI	MYO6_HUMAN	0	50	50	0	0	0	0	0	0	0	0	0	0	0	1
MYO6	Unconventional myosin-VI	MYO6_HUMAN	50	100	50	0	0	0	0	0	0	0	0	0	0	0	1
MYO6	Unconventional myosin-VI	MYO6_HUMAN	100	150	50	0	0	0	3	0	5	2	3	3	3	-0.04	0.0286
MYO6	Unconventional myosin-VI	MYO6_HUMAN	150	200	50	5	3	4	6	4	7	5	3	6	7	-0.04	1
MYO6	Unconventional myosin-VI	MYO6_HUMAN	200	250	50	2	4	4	4	4	2	3	4	4	4	0.02	1
MYO6	Unconventional myosin-VI	MYO6_HUMAN	250	300	50	0	0	0	0	0	0	0	0	0	0	0	1
MYO6	Unconventional myosin-VI	MYO6_HUMAN	300	350	50	11	13	17	13	16	8	8	15	7	12	0.08	0
MYO6	Unconventional myosin-VI	MYO6_HUMAN	350	400	50	2	3	4	3	4	2	2	3	0	0	0.04	0.598
MYO6	Unconventional myosin-VI	MYO6_HUMAN	400	450	50	5	6	0	6	0	2	5	3	6	3	-0.02	1
MYO6	Unconventional myosin-VI	MYO6_HUMAN	450	500	50	2	0	4	3	0	5	0	0	3	0	0	1
MYO6	Unconventional myosin-VI	MYO6_HUMAN	500	550	50	0	0	0	0	0	0	0	0	0	0	0	1
MYO6	Unconventional myosin-VI	MYO6_HUMAN	550	600	50	0	0	0	0	0	0	0	0	0	0	0	1
MYO6	Unconventional myosin-VI	MYO6_HUMAN	600	650	50	5	6	9	6	8	5	5	7	6	7	0.02	1
MYO6	Unconventional myosin-VI	MYO6_HUMAN	650	700	50	2	3	4	3	4	2	5	3	3	7	-0.02	1
MYO6	Unconventional myosin-VI	MYO6_HUMAN	700	750	50	0	0	0	0	0	0	0	0	0	0	0	1
MYO6	Unconventional myosin-VI	MYO6_HUMAN	750	800	50	0	0	0	0	0	0	2	0	0	0	0	1
MYO6	Unconventional myosin-VI	MYO6_HUMAN	800	850	50	2	3	0	3	4	2	2	3	3	3	-0.02	1
MYO6	Unconventional myosin-VI	MYO6_HUMAN	850	900	50	5	3	0	3	4	2	7	3	3	3	-0.02	1
MYO6	Unconventional myosin-VI	MYO6_HUMAN	900	950	50	2	0	0	0	0	0	2	0	0	0	0	1
MYO6	Unconventional myosin-VI	MYO6_HUMAN	950	1000	50	0	0	0	0	0	2	0	0	0	0	0	1
MYO6	Unconventional myosin-VI	MYO6_HUMAN	1000	1050	50	2	3	0	0	0	2	2	0	0	0	0	1
MYO6	Unconventional myosin-VI	MYO6_HUMAN	1050	1100	50	0	0	0	0	0	0	0	0	0	0	0	1
MYO6	Unconventional myosin-VI	MYO6_HUMAN	1100	1150	50	0	0	0	0	0	0	0	0	0	0	0	1
MYO6	Unconventional myosin-VI	MYO6_HUMAN	1150	1200	50	0	0	0	0	0	0	0	0	0	0	0	1
MYO6	Unconventional myosin-VI	MYO6_HUMAN	1200	1250	50	0	0	0	0	0	0	0	0	0	0	0	1
MYO6	Unconventional myosin-VI	MYO6_HUMAN	1250	1294	44	5	6	4	3	8	5	5	7	6	3	0	1
PDIA3	Protein disulfide-isomerase A3	PDIA3_HUMAN	0	50	50	3	2	4	3	5	0	2	3	3	3	0.02	1
PDIA3	Protein disulfide-isomerase A3	PDIA3_HUMAN	50	100	50	0	0	4	3	0	2	2	0	3	0	0	1
PDIA3	Protein disulfide-isomerase A3	PDIA3_HUMAN	100	150	50	3	5	0	3	0	0	2	3	3	0	0	1
PDIA3	Protein disulfide-isomerase A3	PDIA3_HUMAN	150	200	50	0	2	0	0	0	0	0	3	0	0	-0.02	1
PDIA3	Protein disulfide-isomerase A3	PDIA3_HUMAN	200	250	50	0	2	0	0	0	0	2	0	3	0	-0.02	1
PDIA3	Protein disulfide-isomerase A3	PDIA3_HUMAN	250	300	50	3	6	4	3	0	7	9	5	7	7	-0.08	0.0165
PDIA3	Protein disulfide-isomerase A3	PDIA3_HUMAN	300	350	50	9	8	4	10	5	7	9	11	10	13	-0.06	0.1958
PDIA3	Protein disulfide-isomerase A3	PDIA3_HUMAN	350	400	50	3	2	0	3	0	3	3	3	3	3	-0.02	1
PDIA3	Protein disulfide-isomerase A3	PDIA3_HUMAN	400	450	50	9	8	14	9	10	8	7	8	3	7	0.06	0.0473
PDIA3	Protein disulfide-isomerase A3	PDIA3_HUMAN	450	500	50	6	5	8	5	15	8	5	8	3	7	0.04	1
PDIA3	Protein disulfide-isomerase A3	PDIA3_HUMAN	500	505	5	0	0	0	0	0	0	0	0	0	0	0	1
RPL10A	60S ribosomal protein L10a	RL10A_HUMAN	0	50	50	0	0	3	3	0	0	0	0	0	0	0.02	0.689
RPL10A	60S ribosomal protein L10a	RL10A_HUMAN	50	100	50	7	8	6	8	6	8	5	9	4	6	0.02	1
RPL10A	60S ribosomal protein L10a	RL10A_HUMAN	100	150	50	17	16	15	16	17	19	22	18	20	18	-0.06	0.001
RPL10A	60S ribosomal protein L10a	RL10A_HUMAN	150	200	50	6	5	6	4	4	4	4	4	6	8	0	1
RPL10A	60S ribosomal protein L10a	RL10A_HUMAN	200	217	17	0	0	0	0	0	0	0	0	0	0	0	1
RPL30	60S ribosomal protein L30	RL30_HUMAN	0	50	50	10	7	5	6	5	9	8	9	11	11	-0.06	0.0021
RPL30	60S ribosomal protein L30	RL30_HUMAN	50	100	50	24	24	24	24	24	21	24	22	21	21	0.04	0.0261
RPL30	60S ribosomal protein L30	RL30_HUMAN	100	115	15	4	5	5	4	5	3	2	4	4	4	0.133333	0.3972
RPL6	60S ribosomal protein L6	RL6_HUMAN	0	50	50	0	0	0	0	0	0	0	0	0	0	0	1
RPL6	60S ribosomal protein L6	RL6_HUMAN	50	100	50	3	0	6	6	0	8	8	3	7	6	-0.06	0.0186
RPL6	60S ribosomal protein L6	RL6_HUMAN	100	150	50	9	9	6	3	7	8	9	3	8	9	0	1
RPL6	60S ribosomal protein L6	RL6_HUMAN	150	200	50	10	10	10	10	12	6	6	9	9	9	0.04	0.1272
RPL6	60S ribosomal protein L6	RL6_HUMAN	200	250	50	11	10	11	8	10	9	9	11	9	7	0.02	1
RPL6	60S ribosomal protein L6	RL6_HUMAN	250	288	38	11	12	11	13	12	12	12	14	10	13	0	1
RPS18	40S ribosomal protein S18	RS18_HUMAN	0	50	50	16	17	15	13	15	14	16	11	11	12	0.04	0.096
RPS18	40S ribosomal protein S18	RS18_HUMAN	50	100	50	24	23	28	27	25	26	24	29	29	28	-0.04	0.3396
RPS18	40S ribosomal protein S18	RS18_HUMAN	100	150	50	7	4	6	7	4	7	10	8	7	10	-0.04	0.0376
RPS18	40S ribosomal protein S18	RS18_HUMAN	150	152	2	0	0	0	0	0	0	0	0	0	0	0	1
VCAN	Versican core protein	CSPG2_HUMAN	0	50	50	0	0	0	0	0	0	0	0	0	0	0	1
VCAN	Versican core protein	CSPG2_HUMAN	50	100	50	7	5	3	7	3	7	3	6	3	6	0	1
VCAN	Versican core protein	CSPG2_HUMAN	100	150	50	8	10	11	8	9	11	11	9	7	11	-0.02	1
VCAN	Versican core protein	CSPG2_HUMAN	150	200	50	7	6	8	3	6	3	3	8	6	6	0.02	1
VCAN	Versican core protein	CSPG2_HUMAN	200	250	50	3	3	3	3	3	3	3	3	3	3	0	1
VCAN	Versican core protein	CSPG2_HUMAN	250	300	50	13	12	15	19	15	16	16	12	17	17	-0.02	1
VCAN	Versican core protein	CSPG2_HUMAN	300	350	50	7	7	9	12	7	11	9	9	11	11	-0.04	0.0068
VCAN	Versican core protein	CSPG2_HUMAN	350	400	50	0	0	0	0	0	0	0	0	0	0	0	1
VCAN	Versican core protein	CSPG2_HUMAN	400	450	50	0	0	0	0	0	0	0	0	0	0	0	1
VCAN	Versican core protein	CSPG2_HUMAN	450	500	50	0	0	0	0	0	0	0	0	0	0	0	1
VCAN	Versican core protein	CSPG2_HUMAN	500	550	50	0	0	0	0	0	0	0	0	0	0	0	1
VCAN	Versican core protein	CSPG2_HUMAN	550	600	50	0	0	0	0	0	0	0	0	0	0	0	1
VCAN	Versican core protein	CSPG2_HUMAN	600	650	50	0	0	0	0	0	0	0	0	0	0	0	1
VCAN	Versican core protein	CSPG2_HUMAN	650	700	50	0	0	0	0	0	0	0	0	0	0	0	1
VCAN	Versican core protein	CSPG2_HUMAN	700	750	50	0	0	0	0	0	0	0	0	0	0	0	1
VCAN	Versican core protein	CSPG2_HUMAN	750	800	50	0	0	0	0	0	0	0	0	0	0	0	1
VCAN	Versican core protein	CSPG2_HUMAN	800	850	50	0	0	0	0	0	0	0	0	0	0	0	1
VCAN	Versican core protein	CSPG2_HUMAN	850	900	50	0	0	0	0	0	0	0	0	0	0	0	1
VCAN	Versican core protein	CSPG2_HUMAN	900	950	50	0	0	0	0	0	0	0	0	0	0	0	1
VCAN	Versican core protein	CSPG2_HUMAN	950	1000	50	0	0	0	0	0	0	0	0	0	0	0	1
VCAN	Versican core protein	CSPG2_HUMAN	1000	1050	50	0	0	0	0	0	0	0	0	0	0	0	1
VCAN	Versican core protein	CSPG2_HUMAN	1050	1100	50	0	0	0	0	0	0	0	0	0	0	0	1
VCAN	Versican core protein	CSPG2_HUMAN	1100	1150	50	0	0	0	0	0	0	0	0	0	0	0	1
VCAN	Versican core protein	CSPG2_HUMAN	1150	1200	50	0	0	0	0	0	0	0	0	0	0	0	1
VCAN	Versican core protein	CSPG2_HUMAN	1200	1250	50	0	0	0	0	0	0	0	0	0	0	0	1
VCAN	Versican core protein	CSPG2_HUMAN	1250	1300	50	0	0	0	0	0	0	0	0	0	0	0	1
VCAN	Versican core protein	CSPG2_HUMAN	1300	1350	50	0	0	0	0	0	0	0	0	0	0	0	1
VCAN	Versican core protein	CSPG2_HUMAN	1350	1400	50	0	0	0	0	0	0	0	0	0	0	0	1
VCAN	Versican core protein	CSPG2_HUMAN	1400	1450	50	0	0	0	0	0	0	0	0	0	0	0	1
VCAN	Versican core protein	CSPG2_HUMAN	1450	1500	50	0	0	0	0	0	0	0	0	0	0	0	1
VCAN	Versican core protein	CSPG2_HUMAN	1500	1550	50	0	0	0	0	0	0	0	0	0	0	0	1
VCAN	Versican core protein	CSPG2_HUMAN	1550	1600	50	0	0	0	0	0	0	0	0	0	0	0	1
VCAN	Versican core protein	CSPG2_HUMAN	1600	1650	50	0	0	0	0	0	0	0	0	0	0	0	1
VCAN	Versican core protein	CSPG2_HUMAN	1650	1700	50	0	0	0	0	0	0	0	0	0	0	0	1
VCAN	Versican core protein	CSPG2_HUMAN	1700	1750	50	0	0	0	0	0	0	0	0	0	0	0	1
VCAN	Versican core protein	CSPG2_HUMAN	1750	1800	50	0	0	0	0	0	0	0	0	0	0	0	1
VCAN	Versican core protein	CSPG2_HUMAN	1800	1850	50	0	0	0	0	0	0	0	0	0	0	0	1
VCAN	Versican core protein	CSPG2_HUMAN	1850	1900	50	0	0	0	0	0	0	0	0	0	0	0	1
VCAN	Versican core protein	CSPG2_HUMAN	1900	1950	50	3	3	3	3	3	0	3	3	3	3	0.02	1
VCAN	Versican core protein	CSPG2_HUMAN	1950	2000	50	0	0	0	0	0	0	0	0	0	0	0	1
VCAN	Versican core protein	CSPG2_HUMAN	2000	2050	50	0	0	0	0	0	0	0	0	0	0	0	1
VCAN	Versican core protein	CSPG2_HUMAN	2050	2100	50	0	0	0	0	0	0	0	0	0	0	0	1
VCAN	Versican core protein	CSPG2_HUMAN	2100	2150	50	0	0	0	0	0	0	0	0	0	0	0	1
VCAN	Versican core protein	CSPG2_HUMAN	2150	2200	50	0	0	0	0	0	0	0	0	0	0	0	1
VCAN	Versican core protein	CSPG2_HUMAN	2200	2250	50	0	0	0	0	0	0	0	0	0	0	0	1
VCAN	Versican core protein	CSPG2_HUMAN	2250	2300	50	0	0	0	0	0	0	0	0	0	0	0	1
VCAN	Versican core protein	CSPG2_HUMAN	2300	2350	50	0	0	0	0	0	0	0	0	0	0	0	1
VCAN	Versican core protein	CSPG2_HUMAN	2350	2400	50	0	0	0	0	0	0	0	0	0	0	0	1
VCAN	Versican core protein	CSPG2_HUMAN	2400	2450	50	0	0	0	0	0	0	0	0	0	0	0	1
VCAN	Versican core protein	CSPG2_HUMAN	2450	2500	50	0	0	0	0	0	0	0	0	0	0	0	1
VCAN	Versican core protein	CSPG2_HUMAN	2500	2550	50	0	0	0	0	0	0	0	0	0	0	0	1
VCAN	Versican core protein	CSPG2_HUMAN	2550	2600	50	0	0	0	0	0	0	0	0	0	0	0	1
VCAN	Versican core protein	CSPG2_HUMAN	2600	2650	50	0	0	0	0	0	0	0	0	0	0	0	1
VCAN	Versican core protein	CSPG2_HUMAN	2650	2700	50	0	0	0	0	0	0	0	0	0	0	0	1
VCAN	Versican core protein	CSPG2_HUMAN	2700	2750	50	0	0	0	0	0	0	0	0	0	0	0	1
VCAN	Versican core protein	CSPG2_HUMAN	2750	2800	50	0	0	0	0	0	0	0	0	0	0	0	1
VCAN	Versican core protein	CSPG2_HUMAN	2800	2850	50	0	0	0	0	0	0	0	0	0	0	0	1
VCAN	Versican core protein	CSPG2_HUMAN	2850	2900	50	0	0	0	0	0	0	0	0	0	0	0	1
VCAN	Versican core protein	CSPG2_HUMAN	2900	2950	50	0	0	0	0	0	0	0	0	0	0	0	1
VCAN	Versican core protein	CSPG2_HUMAN	2950	3000	50	0	0	0	0	0	0	0	0	0	0	0	1
VCAN	Versican core protein	CSPG2_HUMAN	3000	3050	50	0	0	0	0	0	0	0	0	0	0	0	1
VCAN	Versican core protein	CSPG2_HUMAN	3050	3100	50	0	0	0	0	0	0	0	0	0	0	0	1
VCAN	Versican core protein	CSPG2_HUMAN	3100	3150	50	0	0	0	0	0	0	0	0	0	0	0	1
VCAN	Versican core protein	CSPG2_HUMAN	3150	3200	50	9	11	9	10	9	10	11	13	13	8	-0.02	0.1292
VCAN	Versican core protein	CSPG2_HUMAN	3200	3250	50	7	9	9	7	6	7	7	6	7	5	0.04	0.5304
VCAN	Versican core protein	CSPG2_HUMAN	3250	3300	50	6	3	3	3	4	4	3	4	4	4	0	1
VCAN	Versican core protein	CSPG2_HUMAN	3300	3350	50	9	5	7	3	8	9	9	4	7	7	-0.02	1
VCAN	Versican core protein	CSPG2_HUMAN	3350	3396	46	4	0	5	0	4	5	3	0	3	3	0	1
