# Supplementary material for: Acute exposure to ultraviolet radiation targets proteins involved in collagen fibrillogenesis
Source: Front Physiol. 2024 Mar 15;15:1352161. doi: 10.3389/fphys.2024.1352161 (PMC10978599; doi:10.3389/fphys.2024.1352161)
Supplement: Supplementary file 4 [file Table1.XLSX]

## Sheet: collagen I
COL1A1
Protein Name	Uniprot AC	Domain_Start 2	Domain_Finish 2	Domain_Length 2	0mJ/cm2_1	0mJ/cm2_2	0mJ/cm2_3	50mJ/cm2_1	50mJ/cm2_2	50mJ/cm2_3	500mJ/cm2_1	500mJ/cm2_2	500mJ/cm2_3	P: 0mJ vs. 50mJ	P: 0mJ vs. 500mJ
Collagen alpha-I(I)	CO1A1_HUMAN	0	50	50	0	0	0	0	0	0	0	0	0	>0.05	>0.05
Collagen alpha-I(I)	CO1A1_HUMAN	50	100	50	0	0	0	0	0	0	0	0	0	>0.05	>0.05
Collagen alpha-I(I)	CO1A1_HUMAN	100	150	50	0	0	0	0	0	0	0	0	0	>0.05	>0.05
Collagen alpha-I(I)	CO1A1_HUMAN	150	200	50	8	6	3	6	6	8	7	6	6	>0.05	>0.05
Collagen alpha-I(I)	CO1A1_HUMAN	200	250	50	0	0	0	1	0	1	1	0	0	>0.05	>0.05
Collagen alpha-I(I)	CO1A1_HUMAN	250	300	50	23	26	13	18	16	15	26	16	17	>0.05	>0.05
Collagen alpha-I(I)	CO1A1_HUMAN	300	350	50	35	56	34	37	33	40	58	24	36	>0.05	>0.05
Collagen alpha-I(I)	CO1A1_HUMAN	350	400	50	54	63	40	52	46	57	72	48	53	>0.05	>0.05
Collagen alpha-I(I)	CO1A1_HUMAN	400	450	50	47	50	33	43	41	45	50	37	41	>0.05	>0.05
Collagen alpha-I(I)	CO1A1_HUMAN	450	500	50	110	96	75	99	89	100	103	82	82	>0.05	>0.05
Collagen alpha-I(I)	CO1A1_HUMAN	500	550	50	61	57	51	58	50	56	60	51	57	>0.05	>0.05
Collagen alpha-I(I)	CO1A1_HUMAN	550	600	50	84	73	55	69	63	72	92	60	62	>0.05	>0.05
Collagen alpha-I(I)	CO1A1_HUMAN	600	650	50	26	25	19	24	18	21	26	18	19	>0.05	>0.05
Collagen alpha-I(I)	CO1A1_HUMAN	650	700	50	34	31	28	32	30	32	39	30	31	>0.05	>0.05
Collagen alpha-I(I)	CO1A1_HUMAN	700	750	50	18	20	13	15	18	22	23	17	19	>0.05	>0.05
Collagen alpha-I(I)	CO1A1_HUMAN	750	800	50	30	34	18	30	26	28	35	27	25	>0.05	>0.05
Collagen alpha-I(I)	CO1A1_HUMAN	800	850	50	14	13	7	15	15	13	15	11	11	>0.05	>0.05
Collagen alpha-I(I)	CO1A1_HUMAN	850	900	50	61	50	44	51	49	54	59	40	47	>0.05	>0.05
Collagen alpha-I(I)	CO1A1_HUMAN	900	950	50	44	47	35	44	41	44	48	35	38	>0.05	>0.05
Collagen alpha-I(I)	CO1A1_HUMAN	950	1000	50	95	103	70	95	94	87	103	81	73	>0.05	>0.05
Collagen alpha-I(I)	CO1A1_HUMAN	1000	1050	50	33	38	21	35	32	29	43	28	23	>0.05	>0.05
Collagen alpha-I(I)	CO1A1_HUMAN	1050	1100	50	31	41	16	35	19	16	44	15	16	>0.05	>0.05
Collagen alpha-I(I)	CO1A1_HUMAN	1100	1150	50	45	44	30	45	40	35	49	40	41	>0.05	>0.05
Collagen alpha-I(I)	CO1A1_HUMAN	1150	1200	50	32	29	16	30	25	20	36	25	25	>0.05	>0.05
Collagen alpha-I(I)	CO1A1_HUMAN	1200	1250	50	0	0	0	0	0	0	0	0	0	>0.05	>0.05
Collagen alpha-I(I)	CO1A1_HUMAN	1250	1300	50	0	0	0	0	0	0	0	0	0	>0.05	>0.05
Collagen alpha-I(I)	CO1A1_HUMAN	1300	1350	50	0	0	0	0	0	0	0	0	0	>0.05	>0.05
Collagen alpha-I(I)	CO1A1_HUMAN	1350	1400	50	0	0	0	0	0	0	0	0	0	>0.05	>0.05
Collagen alpha-I(I)	CO1A1_HUMAN	1400	1450	50	0	0	0	0	0	0	0	0	0	>0.05	>0.05
COL1A2
Protein Name	Uniprot AC	Domain_Start 2	Domain_Finish 2	Domain_Length 2	0mJ/cm2_1	0mJ/cm2_2	0mJ/cm2_3	50mJ/cm2_1	50mJ/cm2_2	50mJ/cm2_3	500mJ/cm2_1	500mJ/cm2_2	500mJ/cm2_3	P: 0mJ vs. 50mJ	P: 0mJ vs. 500mJ
Collagen alpha-2(I)	CO1A2_HUMAN	0	50	50	0	0	0	0	0	0	0	0	0	>0.05	>0.05
Collagen alpha-2(I)	CO1A2_HUMAN	50	100	50	7	5	3	6	3	5	7	7	6	>0.05	>0.05
Collagen alpha-2(I)	CO1A2_HUMAN	100	150	50	2	0	0	0	0	0	0	0	0	>0.05	>0.05
Collagen alpha-2(I)	CO1A2_HUMAN	150	200	50	12	10	6	9	4	8	11	9	7	>0.05	>0.05
Collagen alpha-2(I)	CO1A2_HUMAN	200	250	50	17	41	1	25	4	1	29	1	4	>0.05	>0.05
Collagen alpha-2(I)	CO1A2_HUMAN	250	300	50	3	4	1	2	3	3	8	3	4	>0.05	>0.05
Collagen alpha-2(I)	CO1A2_HUMAN	300	350	50	23	23	17	18	20	21	25	18	18	>0.05	>0.05
Collagen alpha-2(I)	CO1A2_HUMAN	350	400	50	8	8	4	7	7	5	11	6	6	>0.05	>0.05
Collagen alpha-2(I)	CO1A2_HUMAN	400	450	50	21	46	18	21	21	21	32	14	14	>0.05	>0.05
Collagen alpha-2(I)	CO1A2_HUMAN	450	500	50	42	47	20	27	38	28	30	26	27	>0.05	>0.05
Collagen alpha-2(I)	CO1A2_HUMAN	500	550	50	14	18	7	12	13	12	16	11	9	>0.05	>0.05
Collagen alpha-2(I)	CO1A2_HUMAN	550	600	50	30	29	18	28	25	29	29	23	25	>0.05	>0.05
Collagen alpha-2(I)	CO1A2_HUMAN	600	650	50	49	50	22	45	45	45	51	36	48	>0.05	>0.05
Collagen alpha-2(I)	CO1A2_HUMAN	650	700	50	18	19	14	15	14	16	21	14	13	>0.05	>0.05
Collagen alpha-2(I)	CO1A2_HUMAN	700	750	50	33	40	24	31	31	35	43	28	31	>0.05	>0.05
Collagen alpha-2(I)	CO1A2_HUMAN	750	800	50	58	66	41	57	58	61	72	61	56	>0.05	>0.05
Collagen alpha-2(I)	CO1A2_HUMAN	800	850	50	25	26	23	27	25	27	36	31	24	>0.05	>0.05
Collagen alpha-2(I)	CO1A2_HUMAN	850	900	50	26	29	27	24	25	23	34	34	23	>0.05	>0.05
Collagen alpha-2(I)	CO1A2_HUMAN	900	950	50	45	52	39	45	49	43	56	56	42	>0.05	>0.05
Collagen alpha-2(I)	CO1A2_HUMAN	950	1000	50	17	20	23	28	25	26	26	23	21	>0.05	>0.05
Collagen alpha-2(I)	CO1A2_HUMAN	1000	1050	50	2	2	1	2	3	3	3	2	2	>0.05	>0.05
Collagen alpha-2(I)	CO1A2_HUMAN	1050	1100	50	30	65	13	35	16	21	50	24	14	>0.05	>0.05
Collagen alpha-2(I)	CO1A2_HUMAN	1100	1150	50	0	0	0	0	0	0	0	0	0	>0.05	>0.05
Collagen alpha-2(I)	CO1A2_HUMAN	1150	1200	50	0	0	0	0	0	0	0	0	0	>0.05	>0.05
Collagen alpha-2(I)	CO1A2_HUMAN	1200	1250	50	0	0	0	0	0	0	0	0	0	>0.05	>0.05
Collagen alpha-2(I)	CO1A2_HUMAN	1250	1300	50	0	0	0	0	0	0	0	0	0	>0.05	>0.05
Collagen alpha-2(I)	CO1A2_HUMAN	1300	1350	50	0	0	0	0	0	0	0	0	0	>0.05	>0.05
